# Supplementary material for: Raccoon spatial ecology in the rural southeastern United States
Source: PLoS One. 2023 Nov 9;18(11):e0293133. doi: 10.1371/journal.pone.0293133 (PMC10635488; doi:10.1371/journal.pone.0293133)
Supplement: S1 File — (XLSX) [file pone.0293133.s005.xlsx]

## Sheet: newdata
Habitat	Sex	ID	Timestamp	Northing	Easting
Riparian	Male	822	2021-12-15 22:00:00	-81.5498	33.3712
Riparian	Male	822	2021-12-16 06:00:00	-81.5497	33.3705
Riparian	Male	822	2021-12-16 12:00:00	-81.5506	33.3689
Riparian	Male	822	2021-12-17 02:00:00	-81.5495	33.3706
Riparian	Male	822	2021-12-18 20:00:00	-81.5512	33.3762
Riparian	Male	822	2021-12-19 02:00:00	-81.5491	33.3715
Riparian	Male	822	2021-12-19 04:00:00	-81.5492	33.3716
Riparian	Male	822	2021-12-19 20:00:00	-81.5496	33.3706
Riparian	Male	822	2021-12-20 02:00:00	-81.5521	33.3667
Riparian	Male	822	2021-12-20 20:00:00	-81.5497	33.3709
Riparian	Male	822	2021-12-21	-81.5479	33.3695
Riparian	Male	822	2021-12-21 06:00:00	-81.5497	33.3704
Riparian	Male	822	2021-12-21 20:00:00	-81.55	33.3702
Riparian	Male	822	2021-12-21 22:00:00	-81.5501	33.3703
Riparian	Male	822	2021-12-22 20:00:00	-81.5503	33.3692
Riparian	Male	822	2021-12-23 04:00:00	-81.5503	33.3678
Riparian	Male	822	2021-12-23 20:00:00	-81.5499	33.3708
Riparian	Male	822	2021-12-24	-81.5498	33.3704
Riparian	Male	822	2021-12-24 02:00:00	-81.5501	33.3703
Riparian	Male	822	2021-12-24 06:00:00	-81.5504	33.37
Riparian	Male	822	2021-12-24 20:00:00	-81.5499	33.3705
Riparian	Male	822	2021-12-25	-81.5506	33.3675
Riparian	Male	822	2021-12-25 20:00:00	-81.5502	33.3695
Riparian	Male	822	2021-12-26	-81.5499	33.3703
Riparian	Male	822	2021-12-26 02:00:00	-81.5491	33.3698
Riparian	Male	822	2021-12-26 04:00:00	-81.5483	33.3676
Riparian	Male	822	2021-12-26 06:00:00	-81.551	33.3649
Riparian	Male	822	2021-12-27	-81.5493	33.37
Riparian	Male	822	2021-12-27 02:00:00	-81.548	33.3697
Riparian	Male	822	2021-12-27 04:00:00	-81.5487	33.3707
Riparian	Male	822	2021-12-27 06:00:00	-81.5487	33.3709
Riparian	Male	822	2021-12-27 18:00:00	-81.5517	33.3706
Riparian	Male	822	2021-12-28	-81.55	33.366
Riparian	Male	822	2021-12-29 04:00:00	-81.5486	33.3654
Riparian	Male	822	2021-12-29 22:00:00	-81.5487	33.3678
Riparian	Male	822	2021-12-30 04:00:00	-81.5496	33.3703
Riparian	Male	822	2021-12-30 06:00:00	-81.5466	33.3702
Riparian	Male	822	2021-12-31	-81.5493	33.3716
Riparian	Male	822	2021-12-31 06:00:00	-81.5499	33.369
Riparian	Male	822	2021-12-31 20:00:00	-81.5497	33.3703
Riparian	Male	822	2022-01-01 02:00:00	-81.5489	33.3694
Riparian	Male	822	2022-01-01 04:00:00	-81.5481	33.3677
Riparian	Male	822	2022-01-01 20:00:00	-81.5497	33.3701
Riparian	Male	822	2022-01-02 02:00:00	-81.549	33.3689
Riparian	Male	822	2022-01-02 04:00:00	-81.5498	33.3684
Riparian	Male	822	2022-01-03	-81.5491	33.3719
Riparian	Male	822	2022-01-03 04:00:00	-81.5497	33.3703
Riparian	Male	822	2022-01-03 18:00:00	-81.5478	33.3696
Riparian	Male	822	2022-01-03 20:00:00	-81.5469	33.3704
Riparian	Male	822	2022-01-04	-81.5496	33.3703
Riparian	Male	822	2022-01-04 02:00:00	-81.5496	33.3695
Riparian	Male	822	2022-01-05	-81.5533	33.3656
Riparian	Male	822	2022-01-09 22:00:00	-81.553	33.3785
Riparian	Male	822	2022-01-10	-81.554	33.3755
Riparian	Male	822	2022-01-10 02:00:00	-81.554	33.3764
Riparian	Male	822	2022-02-17 12:00:00	-81.5442	33.3632
Riparian	Male	822	2021-03-01 12:00:00	-81.5545	33.3737
Riparian	Male	822	2021-03-01 18:00:00	-81.5537	33.3721
Riparian	Male	822	2021-03-01 20:00:00	-81.5493	33.3715
Riparian	Male	822	2021-03-01 22:00:00	-81.5493	33.3715
Riparian	Male	822	2021-03-02	-81.5494	33.3715
Riparian	Male	822	2021-03-02 02:00:00	-81.5493	33.3715
Riparian	Male	822	2021-03-02 04:00:00	-81.5493	33.3714
Riparian	Male	822	2021-03-02 06:00:00	-81.5494	33.3712
Riparian	Male	822	2021-03-02 12:00:00	-81.5494	33.3716
Riparian	Male	822	2021-03-02 18:00:00	-81.5494	33.3715
Riparian	Male	822	2021-03-02 20:00:00	-81.547	33.3708
Riparian	Male	822	2021-03-02 22:00:00	-81.5469	33.3702
Riparian	Male	822	2021-03-03	-81.5468	33.3699
Riparian	Male	822	2021-03-03 02:00:00	-81.5463	33.3707
Riparian	Male	822	2021-03-03 04:00:00	-81.5453	33.3709
Riparian	Male	822	2021-03-03 06:00:00	-81.5457	33.3719
Riparian	Male	822	2021-03-03 12:00:00	-81.5457	33.3718
Riparian	Male	822	2021-03-03 18:00:00	-81.5457	33.3718
Riparian	Male	822	2021-03-03 20:00:00	-81.5439	33.3715
Riparian	Male	822	2021-03-03 22:00:00	-81.5407	33.3665
Riparian	Male	822	2021-03-04	-81.5418	33.3674
Riparian	Male	822	2021-03-04 02:00:00	-81.5469	33.3705
Riparian	Male	822	2021-03-04 04:00:00	-81.5467	33.3707
Riparian	Male	822	2021-03-04 06:00:00	-81.5471	33.3705
Riparian	Male	822	2021-03-04 12:00:00	-81.5469	33.3704
Riparian	Male	822	2021-03-04 18:00:00	-81.5471	33.3704
Riparian	Male	822	2021-03-04 20:00:00	-81.5413	33.3667
Riparian	Male	822	2021-03-04 22:00:00	-81.5403	33.3666
Riparian	Male	822	2021-03-05	-81.5424	33.3622
Riparian	Male	822	2021-03-05 02:00:00	-81.542	33.3661
Riparian	Male	822	2021-03-05 04:00:00	-81.5416	33.363
Riparian	Male	822	2021-03-05 06:00:00	-81.5442	33.3631
Riparian	Male	822	2021-03-05 12:00:00	-81.5442	33.3632
Riparian	Male	822	2021-03-05 18:00:00	-81.5442	33.3632
Riparian	Male	822	2021-03-05 20:00:00	-81.5397	33.364
Riparian	Male	822	2021-03-05 22:00:00	-81.541	33.3675
Riparian	Male	822	2021-03-06	-81.5389	33.3654
Riparian	Male	822	2021-03-06 02:00:00	-81.5418	33.3601
Riparian	Male	822	2021-03-06 04:00:00	-81.5407	33.3582
Riparian	Male	822	2021-03-06 06:00:00	-81.5457	33.3693
Riparian	Male	822	2021-03-06 12:00:00	-81.5459	33.3692
Riparian	Male	822	2021-03-06 18:00:00	-81.5458	33.3693
Riparian	Male	822	2021-03-06 20:00:00	-81.5417	33.3675
Riparian	Male	822	2021-03-06 22:00:00	-81.5402	33.3654
Riparian	Male	822	2021-03-07	-81.5438	33.3682
Riparian	Male	822	2021-03-07 02:00:00	-81.5469	33.3704
Riparian	Male	822	2021-03-07 04:00:00	-81.547	33.3704
Riparian	Male	822	2021-03-07 06:00:00	-81.5471	33.3703
Riparian	Male	822	2021-03-07 12:00:00	-81.5471	33.3701
Riparian	Male	822	2021-03-07 18:00:00	-81.5472	33.3703
Riparian	Male	822	2021-03-07 20:00:00	-81.5408	33.365
Riparian	Male	822	2021-03-07 22:00:00	-81.5398	33.3587
Riparian	Male	822	2021-03-08	-81.5399	33.3568
Riparian	Male	822	2021-03-08 02:00:00	-81.5404	33.358
Riparian	Male	822	2021-03-08 04:00:00	-81.5406	33.3581
Riparian	Male	822	2021-03-08 06:00:00	-81.5419	33.3583
Riparian	Male	822	2021-03-08 12:00:00	-81.5418	33.3584
Riparian	Male	822	2021-03-08 18:00:00	-81.5419	33.3585
Riparian	Male	822	2021-03-08 20:00:00	-81.5404	33.3578
Riparian	Male	822	2021-03-08 22:00:00	-81.5389	33.3631
Riparian	Male	822	2021-03-09	-81.5406	33.3665
Riparian	Male	822	2021-03-09 02:00:00	-81.5422	33.3673
Riparian	Male	822	2021-03-09 04:00:00	-81.5419	33.365
Riparian	Male	822	2021-03-09 06:00:00	-81.5467	33.37
Riparian	Male	822	2021-03-09 12:00:00	-81.5466	33.37
Riparian	Male	822	2021-03-09 18:00:00	-81.5468	33.37
Riparian	Male	822	2021-03-09 20:00:00	-81.5393	33.3644
Riparian	Male	822	2021-03-09 22:00:00	-81.5405	33.3599
Riparian	Male	822	2021-03-10	-81.5369	33.3568
Riparian	Male	822	2021-03-10 02:00:00	-81.5373	33.3559
Riparian	Male	822	2021-03-10 04:00:00	-81.5396	33.3583
Riparian	Male	822	2021-03-10 06:00:00	-81.5382	33.3579
Riparian	Male	822	2021-03-10 12:00:00	-81.538	33.3578
Riparian	Male	822	2021-03-10 18:00:00	-81.5382	33.3578
Riparian	Male	822	2021-03-10 20:00:00	-81.5405	33.3567
Riparian	Male	822	2021-03-10 22:00:00	-81.5448	33.3568
Riparian	Male	822	2021-03-11	-81.5574	33.3507
Riparian	Male	822	2021-03-11 02:00:00	-81.5618	33.3476
Riparian	Male	822	2021-03-11 04:00:00	-81.5655	33.3478
Riparian	Male	822	2021-03-11 06:00:00	-81.5701	33.3519
Riparian	Male	822	2021-03-11 12:00:00	-81.57	33.3519
Riparian	Male	822	2021-03-11 18:00:00	-81.5701	33.3519
Riparian	Male	822	2021-03-11 20:00:00	-81.5621	33.3486
Riparian	Male	822	2021-03-11 22:00:00	-81.5585	33.3464
Riparian	Male	822	2021-03-12	-81.5569	33.3441
Riparian	Male	822	2021-03-12 02:00:00	-81.5541	33.3429
Riparian	Male	822	2021-03-12 04:00:00	-81.5566	33.345
Riparian	Male	822	2021-03-12 06:00:00	-81.5542	33.3447
Riparian	Male	822	2021-03-12 12:00:00	-81.5534	33.3431
Riparian	Male	822	2021-03-12 18:00:00	-81.5533	33.343
Riparian	Male	822	2021-03-12 20:00:00	-81.5526	33.3423
Riparian	Male	822	2021-03-12 22:00:00	-81.5539	33.3438
Riparian	Male	822	2021-03-13	-81.556	33.3457
Riparian	Male	822	2021-03-13 02:00:00	-81.5609	33.3468
Riparian	Male	822	2021-03-13 04:00:00	-81.5599	33.3453
Riparian	Male	822	2021-03-13 06:00:00	-81.5589	33.3424
Riparian	Male	822	2021-03-13 12:00:00	-81.5585	33.3431
Riparian	Male	822	2021-03-13 18:00:00	-81.5585	33.3432
Riparian	Male	822	2021-03-13 20:00:00	-81.5601	33.3419
Riparian	Male	822	2021-03-13 22:00:00	-81.5601	33.3378
Riparian	Male	822	2021-03-14	-81.5627	33.3358
Riparian	Male	822	2021-03-14 02:00:00	-81.5601	33.3411
Riparian	Male	822	2021-03-14 04:00:00	-81.5576	33.3419
Riparian	Male	822	2021-03-14 06:00:00	-81.5563	33.3437
Riparian	Male	822	2021-03-14 12:00:00	-81.5563	33.3439
Riparian	Male	822	2021-03-14 18:00:00	-81.5561	33.3437
Riparian	Male	822	2021-03-14 20:00:00	-81.5561	33.3453
Riparian	Male	822	2021-03-14 22:00:00	-81.5555	33.3442
Riparian	Male	822	2021-03-15	-81.5552	33.342
Riparian	Male	822	2021-03-15 02:00:00	-81.56	33.3431
Riparian	Male	822	2021-03-15 04:00:00	-81.5608	33.3431
Riparian	Male	822	2021-03-15 06:00:00	-81.5581	33.3413
Riparian	Male	822	2021-03-15 12:00:00	-81.5589	33.3429
Riparian	Male	822	2021-03-15 18:00:00	-81.5589	33.3429
Riparian	Male	822	2021-03-15 20:00:00	-81.56	33.3464
Riparian	Male	822	2021-03-15 22:00:00	-81.5601	33.3465
Riparian	Male	822	2021-03-16	-81.5563	33.3465
Riparian	Male	822	2021-03-16 02:00:00	-81.5542	33.3447
Riparian	Male	822	2021-03-16 04:00:00	-81.5537	33.3454
Riparian	Male	822	2021-03-16 06:00:00	-81.5568	33.3452
Riparian	Male	822	2021-03-16 12:00:00	-81.5591	33.3432
Riparian	Male	822	2021-03-16 18:00:00	-81.5591	33.3433
Riparian	Male	822	2021-03-16 20:00:00	-81.5579	33.3437
Riparian	Male	822	2021-03-16 22:00:00	-81.5578	33.3417
Riparian	Male	822	2021-03-17	-81.562	33.3368
Riparian	Male	822	2021-03-17 02:00:00	-81.5616	33.3364
Riparian	Male	822	2021-03-17 04:00:00	-81.5611	33.3393
Riparian	Male	822	2021-03-17 06:00:00	-81.564	33.3433
Riparian	Male	822	2021-03-17 12:00:00	-81.5638	33.3424
Riparian	Male	822	2021-03-17 18:00:00	-81.5635	33.3424
Riparian	Male	822	2021-03-17 20:00:00	-81.5616	33.3424
Riparian	Male	822	2021-03-17 22:00:00	-81.5554	33.3437
Riparian	Male	822	2021-03-18	-81.5563	33.3466
Riparian	Male	822	2021-03-18 02:00:00	-81.5557	33.3471
Riparian	Male	822	2021-03-18 04:00:00	-81.558	33.3458
Riparian	Male	822	2021-03-18 06:00:00	-81.559	33.3437
Riparian	Male	822	2021-03-18 12:00:00	-81.5588	33.3433
Riparian	Male	822	2021-03-18 18:00:00	-81.5589	33.343
Riparian	Male	822	2021-03-18 20:00:00	-81.5599	33.3418
Riparian	Male	822	2021-03-18 22:00:00	-81.5609	33.3421
Riparian	Male	822	2021-03-19	-81.5665	33.342
Riparian	Male	822	2021-03-19 02:00:00	-81.5652	33.3411
Riparian	Male	822	2021-03-19 04:00:00	-81.5678	33.3429
Riparian	Male	822	2021-03-19 06:00:00	-81.5603	33.3433
Riparian	Male	822	2021-03-19 18:00:00	-81.5603	33.3434
Riparian	Male	822	2021-03-19 20:00:00	-81.5608	33.3429
Riparian	Male	822	2021-03-19 22:00:00	-81.5599	33.3422
Riparian	Male	822	2021-03-20	-81.5565	33.343
Riparian	Male	822	2021-03-20 02:00:00	-81.5531	33.3452
Riparian	Male	822	2021-03-20 04:00:00	-81.5515	33.3443
Riparian	Male	822	2021-03-20 06:00:00	-81.5549	33.3427
Riparian	Male	822	2021-03-20 18:00:00	-81.5541	33.3426
Riparian	Male	822	2021-03-20 20:00:00	-81.554	33.3435
Riparian	Male	822	2021-03-20 22:00:00	-81.5568	33.3447
Riparian	Male	822	2021-03-21	-81.5598	33.3477
Riparian	Male	822	2021-03-21 02:00:00	-81.5611	33.3463
Riparian	Male	822	2021-03-21 04:00:00	-81.5599	33.342
Riparian	Male	822	2021-03-21 06:00:00	-81.5587	33.3431
Riparian	Male	822	2021-03-21 12:00:00	-81.5589	33.3429
Riparian	Male	822	2021-03-21 18:00:00	-81.5588	33.3429
Riparian	Male	822	2021-03-21 20:00:00	-81.5589	33.3428
Riparian	Male	822	2021-03-21 22:00:00	-81.5601	33.3422
Riparian	Male	822	2021-03-22	-81.5607	33.3402
Riparian	Male	822	2021-03-22 02:00:00	-81.5611	33.3392
Riparian	Male	822	2021-03-22 04:00:00	-81.5596	33.3379
Riparian	Male	822	2021-03-22 06:00:00	-81.5602	33.3366
Riparian	Male	822	2021-03-22 12:00:00	-81.56	33.3368
Riparian	Male	822	2021-03-22 18:00:00	-81.56	33.3369
Riparian	Male	822	2021-03-22 20:00:00	-81.5593	33.3369
Riparian	Male	822	2021-03-22 22:00:00	-81.5629	33.3389
Riparian	Male	822	2021-03-23	-81.5634	33.342
Riparian	Male	822	2021-03-23 02:00:00	-81.5644	33.3443
Riparian	Male	822	2021-03-23 04:00:00	-81.5635	33.3442
Riparian	Male	822	2021-03-23 06:00:00	-81.5598	33.3417
Riparian	Male	822	2021-03-23 12:00:00	-81.5578	33.3415
Riparian	Male	822	2021-03-23 18:00:00	-81.5578	33.3415
Riparian	Male	822	2021-03-23 20:00:00	-81.5579	33.3418
Riparian	Male	822	2021-03-23 22:00:00	-81.5581	33.3425
Riparian	Male	822	2021-03-24	-81.5572	33.3402
Riparian	Male	822	2021-03-24 02:00:00	-81.5599	33.3387
Riparian	Male	822	2021-03-24 04:00:00	-81.5607	33.3405
Riparian	Male	822	2021-03-24 06:00:00	-81.556	33.3432
Riparian	Male	822	2021-03-24 12:00:00	-81.5563	33.3437
Riparian	Male	822	2021-03-24 18:00:00	-81.5561	33.3437
Riparian	Male	822	2021-03-24 20:00:00	-81.5556	33.3455
Riparian	Male	822	2021-03-24 22:00:00	-81.5591	33.3479
Riparian	Male	822	2021-03-25	-81.5598	33.3456
Riparian	Male	822	2021-03-25 02:00:00	-81.5589	33.3436
Riparian	Male	822	2021-03-25 04:00:00	-81.5577	33.342
Riparian	Male	822	2021-03-25 06:00:00	-81.554	33.3415
Riparian	Male	822	2021-03-25 12:00:00	-81.5529	33.3419
Riparian	Male	822	2021-03-25 18:00:00	-81.5528	33.3418
Riparian	Male	822	2021-03-25 20:00:00	-81.5537	33.342
Riparian	Male	822	2021-03-25 22:00:00	-81.5585	33.3427
Riparian	Male	822	2021-03-26	-81.5578	33.3395
Riparian	Male	822	2021-03-26 02:00:00	-81.5609	33.3393
Riparian	Male	822	2021-03-26 04:00:00	-81.5609	33.341
Riparian	Male	822	2021-03-26 06:00:00	-81.559	33.3423
Riparian	Male	822	2021-03-26 12:00:00	-81.5583	33.3425
Riparian	Male	822	2021-03-26 18:00:00	-81.5583	33.3425
Riparian	Male	822	2021-03-26 20:00:00	-81.5586	33.343
Riparian	Male	822	2021-03-26 22:00:00	-81.5571	33.3417
Riparian	Male	822	2021-03-27	-81.5588	33.3408
Riparian	Male	822	2021-03-27 02:00:00	-81.5582	33.3395
Riparian	Male	822	2021-03-27 04:00:00	-81.5582	33.3421
Riparian	Male	822	2021-03-27 06:00:00	-81.5585	33.344
Riparian	Male	822	2021-03-27 12:00:00	-81.5589	33.3433
Riparian	Male	822	2021-03-27 18:00:00	-81.5591	33.3435
Riparian	Male	822	2021-03-27 20:00:00	-81.5585	33.3429
Riparian	Male	822	2021-03-27 22:00:00	-81.5584	33.3434
Riparian	Male	822	2021-03-28	-81.5577	33.3419
Riparian	Male	822	2021-03-28 02:00:00	-81.5601	33.3424
Riparian	Male	822	2021-03-28 04:00:00	-81.5599	33.3421
Riparian	Male	822	2021-03-28 06:00:00	-81.5574	33.3412
Riparian	Male	822	2021-03-28 12:00:00	-81.5578	33.3413
Riparian	Male	822	2021-03-28 18:00:00	-81.558	33.3416
Riparian	Male	822	2021-03-28 20:00:00	-81.5587	33.3412
Riparian	Male	822	2021-03-28 22:00:00	-81.5617	33.3407
Riparian	Male	822	2021-03-29	-81.5621	33.3392
Riparian	Male	822	2021-03-29 02:00:00	-81.5621	33.3395
Riparian	Male	822	2021-03-29 04:00:00	-81.5625	33.3394
Riparian	Male	822	2021-03-29 06:00:00	-81.5622	33.3391
Riparian	Male	822	2021-03-29 12:00:00	-81.5629	33.3401
Riparian	Male	822	2021-03-29 18:00:00	-81.5627	33.3401
Riparian	Male	822	2021-03-29 20:00:00	-81.5615	33.3419
Riparian	Male	822	2021-03-29 22:00:00	-81.5597	33.3422
Riparian	Male	822	2021-03-30	-81.5587	33.3429
Riparian	Male	822	2021-03-30 02:00:00	-81.558	33.3421
Riparian	Male	822	2021-03-30 04:00:00	-81.558	33.3418
Riparian	Male	822	2021-03-30 06:00:00	-81.558	33.342
Riparian	Male	822	2021-03-30 12:00:00	-81.5581	33.342
Riparian	Male	822	2021-03-30 18:00:00	-81.5581	33.3419
Riparian	Male	822	2021-03-30 20:00:00	-81.5585	33.3429
Riparian	Male	822	2021-03-30 22:00:00	-81.5588	33.343
Riparian	Male	822	2021-03-31	-81.5584	33.3407
Riparian	Male	822	2021-03-31 02:00:00	-81.5583	33.3396
Riparian	Male	822	2021-03-31 04:00:00	-81.5591	33.3366
Riparian	Male	822	2021-03-31 06:00:00	-81.5585	33.3367
Riparian	Male	822	2021-03-31 12:00:00	-81.5585	33.3367
Riparian	Male	822	2021-03-31 18:00:00	-81.5586	33.3367
Riparian	Male	822	2021-03-31 20:00:00	-81.5595	33.3356
Riparian	Male	822	2021-03-31 22:00:00	-81.5623	33.3385
Riparian	Male	822	2021-04-01	-81.5619	33.3384
Riparian	Male	822	2021-04-01 02:00:00	-81.5627	33.3397
Riparian	Male	822	2021-04-01 04:00:00	-81.5613	33.3387
Riparian	Male	822	2021-04-01 06:00:00	-81.557	33.3406
Riparian	Male	822	2021-04-01 12:00:00	-81.5583	33.3426
Riparian	Male	822	2021-04-01 18:00:00	-81.5583	33.3426
Riparian	Male	822	2021-04-01 20:00:00	-81.5584	33.3424
Riparian	Male	822	2021-04-01 22:00:00	-81.5581	33.3419
Riparian	Male	822	2021-04-02	-81.5575	33.3413
Riparian	Male	822	2021-04-02 02:00:00	-81.5573	33.3403
Riparian	Male	822	2021-04-02 04:00:00	-81.557	33.3405
Riparian	Male	822	2021-04-02 06:00:00	-81.5571	33.3405
Riparian	Male	822	2021-04-02 18:00:00	-81.5579	33.3416
Riparian	Male	822	2021-04-02 20:00:00	-81.5583	33.3427
Riparian	Male	822	2021-04-02 22:00:00	-81.5591	33.3433
Riparian	Male	822	2021-04-03	-81.5569	33.3401
Riparian	Male	822	2021-04-03 02:00:00	-81.5563	33.3408
Riparian	Male	822	2021-04-03 04:00:00	-81.5553	33.3414
Riparian	Male	822	2021-04-03 06:00:00	-81.5549	33.3428
Riparian	Male	822	2021-04-03 12:00:00	-81.5552	33.3429
Riparian	Male	822	2021-04-03 18:00:00	-81.5549	33.3426
Riparian	Male	822	2021-04-03 20:00:00	-81.5521	33.343
Riparian	Male	822	2021-04-03 22:00:00	-81.5497	33.3426
Riparian	Male	822	2021-04-04	-81.5486	33.3427
Riparian	Male	822	2021-04-04 02:00:00	-81.5501	33.3435
Riparian	Male	822	2021-04-04 04:00:00	-81.554	33.3445
Riparian	Male	822	2021-04-04 06:00:00	-81.5568	33.3447
Riparian	Male	822	2021-04-04 12:00:00	-81.5568	33.3447
Riparian	Male	822	2021-04-04 18:00:00	-81.5569	33.3446
Riparian	Male	822	2021-04-04 20:00:00	-81.5574	33.3458
Riparian	Male	822	2021-04-04 22:00:00	-81.5539	33.3476
Riparian	Male	822	2021-04-05	-81.5508	33.346
Riparian	Male	822	2021-04-05 02:00:00	-81.5496	33.3424
Riparian	Male	822	2021-04-05 04:00:00	-81.551	33.3429
Riparian	Male	822	2021-04-05 06:00:00	-81.5526	33.3411
Riparian	Male	822	2021-04-05 12:00:00	-81.553	33.3408
Riparian	Male	822	2021-04-05 18:00:00	-81.5527	33.341
Riparian	Male	822	2021-04-05 20:00:00	-81.5538	33.3426
Riparian	Male	822	2021-04-05 22:00:00	-81.5585	33.3443
Riparian	Male	822	2021-04-06	-81.56	33.3429
Riparian	Male	822	2021-04-06 02:00:00	-81.5598	33.3378
Riparian	Male	822	2021-04-06 04:00:00	-81.5592	33.337
Riparian	Male	822	2021-04-06 06:00:00	-81.5571	33.3403
Riparian	Male	822	2021-04-06 12:00:00	-81.5576	33.3405
Riparian	Male	822	2021-04-06 18:00:00	-81.5572	33.3406
Riparian	Male	822	2021-04-06 20:00:00	-81.5589	33.3457
Riparian	Male	822	2021-04-06 22:00:00	-81.563	33.3438
Riparian	Male	822	2021-04-07	-81.5548	33.3434
Riparian	Male	822	2021-04-07 02:00:00	-81.552	33.3414
Riparian	Male	822	2021-04-07 04:00:00	-81.5558	33.339
Riparian	Male	822	2021-04-07 06:00:00	-81.553	33.341
Riparian	Male	822	2021-04-07 12:00:00	-81.5529	33.3411
Riparian	Male	822	2021-04-07 18:00:00	-81.5529	33.3411
Riparian	Male	822	2021-04-07 20:00:00	-81.5515	33.3405
Riparian	Male	822	2021-04-07 22:00:00	-81.5475	33.3402
Riparian	Male	822	2021-04-08	-81.5486	33.3422
Riparian	Male	822	2021-04-08 02:00:00	-81.5504	33.3432
Riparian	Male	822	2021-04-08 04:00:00	-81.5509	33.3434
Riparian	Male	822	2021-04-08 06:00:00	-81.5564	33.3466
Riparian	Male	822	2021-04-08 12:00:00	-81.5558	33.346
Riparian	Male	822	2021-04-08 18:00:00	-81.5563	33.3464
Riparian	Male	822	2021-04-08 20:00:00	-81.5577	33.3432
Riparian	Male	822	2021-04-08 22:00:00	-81.5551	33.3431
Riparian	Male	822	2021-04-09	-81.5589	33.3423
Riparian	Male	822	2021-04-09 02:00:00	-81.5552	33.3392
Riparian	Male	822	2021-04-09 04:00:00	-81.5529	33.3402
Riparian	Male	822	2021-04-09 06:00:00	-81.5548	33.3413
Riparian	Male	822	2021-04-09 18:00:00	-81.5548	33.3416
Riparian	Male	822	2021-04-09 20:00:00	-81.5513	33.3437
Riparian	Male	822	2021-04-09 22:00:00	-81.554	33.3444
Riparian	Male	822	2021-04-10	-81.5576	33.3418
Riparian	Male	822	2021-04-10 02:00:00	-81.5581	33.3441
Riparian	Male	822	2021-04-10 04:00:00	-81.5585	33.3472
Riparian	Male	822	2021-04-10 06:00:00	-81.5584	33.3429
Riparian	Male	822	2021-04-10 12:00:00	-81.5581	33.3423
Riparian	Male	822	2021-04-10 18:00:00	-81.5576	33.3418
Riparian	Male	822	2021-04-10 20:00:00	-81.5539	33.343
Riparian	Male	822	2021-04-10 22:00:00	-81.5575	33.3454
Riparian	Male	822	2021-04-11	-81.5608	33.3472
Riparian	Male	822	2021-04-11 02:00:00	-81.5556	33.3457
Riparian	Male	822	2021-04-11 04:00:00	-81.5541	33.3439
Riparian	Male	822	2021-04-11 06:00:00	-81.557	33.3404
Riparian	Male	822	2021-04-11 12:00:00	-81.5575	33.3406
Riparian	Male	822	2021-04-11 18:00:00	-81.5574	33.3405
Riparian	Male	822	2021-04-11 20:00:00	-81.5516	33.3427
Riparian	Male	822	2021-04-11 22:00:00	-81.5509	33.3463
Riparian	Male	822	2021-04-12	-81.5535	33.3446
Riparian	Male	822	2021-04-12 02:00:00	-81.5491	33.3433
Riparian	Male	822	2021-04-12 04:00:00	-81.5525	33.3425
Riparian	Male	822	2021-04-12 06:00:00	-81.5545	33.3426
Riparian	Male	822	2021-04-12 12:00:00	-81.5544	33.3425
Riparian	Male	822	2021-04-12 18:00:00	-81.5543	33.3427
Riparian	Male	822	2021-04-12 20:00:00	-81.5582	33.3436
Riparian	Male	822	2021-04-12 22:00:00	-81.5594	33.346
Riparian	Male	822	2021-04-13	-81.561	33.3472
Riparian	Male	822	2021-04-13 02:00:00	-81.5587	33.3449
Riparian	Male	822	2021-04-13 04:00:00	-81.5574	33.3409
Riparian	Male	822	2021-04-13 06:00:00	-81.5555	33.3413
Riparian	Male	822	2021-04-13 12:00:00	-81.5555	33.3413
Riparian	Male	822	2021-04-13 18:00:00	-81.5548	33.3418
Riparian	Male	822	2021-04-13 20:00:00	-81.5558	33.345
Riparian	Male	822	2021-04-13 22:00:00	-81.5554	33.3456
Riparian	Male	822	2021-04-14	-81.5554	33.3451
Riparian	Male	822	2021-04-14 02:00:00	-81.5586	33.3411
Riparian	Male	822	2021-04-14 04:00:00	-81.5634	33.3435
Riparian	Male	822	2021-04-14 06:00:00	-81.5609	33.3431
Riparian	Male	822	2021-04-14 12:00:00	-81.5607	33.3428
Riparian	Male	822	2021-04-14 18:00:00	-81.5607	33.343
Riparian	Male	822	2021-04-14 20:00:00	-81.5555	33.3434
Riparian	Male	822	2021-04-14 22:00:00	-81.556	33.3464
Riparian	Male	822	2021-04-15	-81.5543	33.3437
Riparian	Male	822	2021-04-15 02:00:00	-81.5539	33.3448
Riparian	Male	822	2021-04-15 04:00:00	-81.555	33.3397
Riparian	Male	822	2021-04-15 06:00:00	-81.554	33.3418
Riparian	Male	822	2021-04-15 12:00:00	-81.5542	33.3418
Riparian	Male	822	2021-04-15 18:00:00	-81.554	33.3416
Riparian	Male	822	2021-04-15 20:00:00	-81.5548	33.3416
Riparian	Male	822	2021-04-15 22:00:00	-81.5554	33.3476
Riparian	Male	822	2021-04-16	-81.5598	33.3473
Riparian	Male	822	2021-04-16 02:00:00	-81.5586	33.3469
Riparian	Male	822	2021-04-16 04:00:00	-81.5577	33.3428
Riparian	Male	822	2021-04-16 06:00:00	-81.5581	33.3419
Riparian	Male	822	2021-04-16 12:00:00	-81.558	33.342
Riparian	Male	822	2021-04-16 18:00:00	-81.5572	33.3423
Riparian	Male	822	2021-04-16 20:00:00	-81.554	33.3452
Riparian	Male	822	2021-04-16 22:00:00	-81.5548	33.3459
Riparian	Male	822	2021-04-17	-81.5591	33.3427
Riparian	Male	822	2021-04-17 02:00:00	-81.5628	33.3413
Riparian	Male	822	2021-04-17 04:00:00	-81.5599	33.3385
Riparian	Male	822	2021-04-17 06:00:00	-81.5573	33.3401
Riparian	Male	822	2021-04-17 12:00:00	-81.5569	33.3412
Riparian	Male	822	2021-04-17 18:00:00	-81.5569	33.3408
Riparian	Male	822	2021-04-17 20:00:00	-81.5558	33.3452
Riparian	Male	822	2021-04-17 22:00:00	-81.5553	33.3459
Riparian	Male	822	2021-04-18	-81.5548	33.3416
Riparian	Male	822	2021-04-18 02:00:00	-81.5528	33.3452
Riparian	Male	822	2021-04-18 04:00:00	-81.5509	33.3452
Riparian	Male	822	2021-04-18 06:00:00	-81.5546	33.3435
Riparian	Male	822	2021-04-18 12:00:00	-81.5548	33.3413
Riparian	Male	822	2021-04-18 18:00:00	-81.5548	33.3413
Riparian	Male	822	2021-04-18 20:00:00	-81.5555	33.3448
Riparian	Male	822	2021-04-18 22:00:00	-81.5593	33.3466
Riparian	Male	822	2021-04-19	-81.5542	33.3462
Riparian	Male	822	2021-04-19 02:00:00	-81.5549	33.34
Riparian	Male	822	2021-04-19 04:00:00	-81.5555	33.3428
Riparian	Male	822	2021-04-19 06:00:00	-81.5531	33.342
Riparian	Male	822	2021-04-19 12:00:00	-81.553	33.3419
Riparian	Male	822	2021-04-19 18:00:00	-81.5529	33.3422
Riparian	Male	822	2021-04-19 20:00:00	-81.549	33.3442
Riparian	Male	822	2021-04-19 22:00:00	-81.5521	33.3462
Riparian	Male	822	2021-04-20	-81.5511	33.3513
Riparian	Male	822	2021-04-20 02:00:00	-81.5533	33.3482
Riparian	Male	822	2021-04-20 04:00:00	-81.5538	33.3452
Riparian	Male	822	2021-04-20 06:00:00	-81.5545	33.3419
Riparian	Male	822	2021-04-20 12:00:00	-81.5534	33.3419
Riparian	Male	822	2021-04-20 18:00:00	-81.5533	33.3419
Riparian	Male	822	2021-04-20 20:00:00	-81.5555	33.3447
Riparian	Male	822	2021-04-20 22:00:00	-81.5562	33.3425
Riparian	Male	822	2021-04-21	-81.5601	33.3468
Riparian	Male	822	2021-04-21 02:00:00	-81.557	33.3459
Riparian	Male	822	2021-04-21 04:00:00	-81.5594	33.3415
Riparian	Male	822	2021-04-21 06:00:00	-81.5582	33.3421
Riparian	Male	822	2021-04-21 12:00:00	-81.5582	33.342
Riparian	Male	822	2021-04-21 18:00:00	-81.5582	33.3421
Riparian	Male	822	2021-04-21 20:00:00	-81.5591	33.3435
Riparian	Male	822	2021-04-21 22:00:00	-81.5543	33.342
Riparian	Male	822	2021-04-22	-81.5498	33.3459
Riparian	Male	822	2021-04-22 02:00:00	-81.5531	33.3443
Riparian	Male	822	2021-04-22 04:00:00	-81.5558	33.3416
Riparian	Male	822	2021-04-22 06:00:00	-81.5577	33.3426
Riparian	Male	822	2021-04-22 12:00:00	-81.5582	33.3423
Riparian	Male	822	2021-04-22 18:00:00	-81.5583	33.3423
Riparian	Male	822	2021-04-22 20:00:00	-81.5591	33.3433
Riparian	Male	822	2021-04-22 22:00:00	-81.5589	33.3403
Riparian	Male	822	2021-04-23	-81.5585	33.3398
Riparian	Male	822	2021-04-23 02:00:00	-81.5573	33.3399
Riparian	Male	822	2021-04-23 04:00:00	-81.5553	33.3392
Riparian	Male	822	2021-04-23 06:00:00	-81.5534	33.3408
Riparian	Male	822	2021-04-23 12:00:00	-81.5532	33.3407
Riparian	Male	822	2021-04-23 18:00:00	-81.5531	33.3404
Riparian	Male	822	2021-04-23 20:00:00	-81.5544	33.3402
Riparian	Male	822	2021-04-23 22:00:00	-81.5526	33.3441
Riparian	Male	822	2021-04-24	-81.5522	33.3446
Riparian	Male	822	2021-04-24 02:00:00	-81.5561	33.3451
Riparian	Male	822	2021-04-24 04:00:00	-81.5599	33.3409
Riparian	Male	822	2021-04-24 06:00:00	-81.5596	33.34
Riparian	Male	822	2021-04-24 12:00:00	-81.5596	33.3399
Riparian	Male	822	2021-04-24 18:00:00	-81.5596	33.3398
Riparian	Male	822	2021-04-24 20:00:00	-81.5572	33.34
Riparian	Male	822	2021-04-24 22:00:00	-81.5568	33.3388
Riparian	Male	822	2021-04-25	-81.5572	33.34
Riparian	Male	822	2021-04-25 02:00:00	-81.5573	33.3453
Riparian	Male	822	2021-04-25 04:00:00	-81.5569	33.345
Riparian	Male	822	2021-04-25 06:00:00	-81.553	33.3435
Riparian	Male	822	2021-04-25 12:00:00	-81.5533	33.3418
Riparian	Male	822	2021-04-25 18:00:00	-81.5536	33.343
Riparian	Male	822	2021-04-25 20:00:00	-81.5504	33.346
Riparian	Male	822	2021-04-25 22:00:00	-81.5524	33.3444
Riparian	Male	822	2021-04-26	-81.5556	33.3429
Riparian	Male	822	2021-04-26 02:00:00	-81.5592	33.3405
Riparian	Male	822	2021-04-26 04:00:00	-81.56	33.3411
Riparian	Male	822	2021-04-26 06:00:00	-81.5604	33.3415
Riparian	Male	822	2021-04-26 12:00:00	-81.558	33.3416
Riparian	Male	822	2021-04-26 18:00:00	-81.5574	33.3413
Riparian	Male	822	2021-04-26 20:00:00	-81.5633	33.3455
Riparian	Male	822	2021-04-26 22:00:00	-81.559	33.3466
Riparian	Male	822	2021-04-27	-81.5533	33.3446
Riparian	Male	822	2021-04-27 02:00:00	-81.5541	33.3421
Riparian	Male	822	2021-04-27 04:00:00	-81.5552	33.3432
Riparian	Male	822	2021-04-27 06:00:00	-81.5533	33.3432
Riparian	Male	822	2021-04-27 12:00:00	-81.5534	33.3431
Riparian	Male	822	2021-04-27 18:00:00	-81.5532	33.3431
Riparian	Male	822	2021-04-27 20:00:00	-81.5518	33.3437
Riparian	Male	822	2021-04-27 22:00:00	-81.552	33.3481
Riparian	Male	822	2021-04-28	-81.5534	33.35
Riparian	Male	822	2021-04-28 02:00:00	-81.5542	33.3451
Riparian	Male	822	2021-04-28 04:00:00	-81.5578	33.3421
Riparian	Male	822	2021-04-28 06:00:00	-81.5578	33.3408
Riparian	Male	822	2021-04-28 12:00:00	-81.5578	33.3408
Riparian	Male	822	2021-04-28 18:00:00	-81.5578	33.3407
Riparian	Male	822	2021-04-28 20:00:00	-81.5563	33.345
Riparian	Male	822	2021-04-28 22:00:00	-81.5537	33.3452
Riparian	Male	822	2021-04-29	-81.5574	33.3457
Riparian	Male	822	2021-04-29 02:00:00	-81.5551	33.3443
Riparian	Male	822	2021-04-29 04:00:00	-81.5536	33.343
Riparian	Male	822	2021-04-29 06:00:00	-81.5529	33.3419
Riparian	Male	822	2021-04-29 12:00:00	-81.5529	33.342
Riparian	Male	822	2021-04-29 18:00:00	-81.5529	33.3419
Riparian	Male	822	2021-04-29 20:00:00	-81.5525	33.3444
Riparian	Male	822	2021-04-29 22:00:00	-81.5561	33.3441
Riparian	Male	822	2021-04-30	-81.5598	33.3377
Riparian	Male	822	2021-04-30 02:00:00	-81.5629	33.337
Riparian	Male	822	2021-04-30 04:00:00	-81.5608	33.3389
Riparian	Male	822	2021-04-30 06:00:00	-81.5569	33.3407
Riparian	Male	822	2021-04-30 12:00:00	-81.5569	33.3409
Riparian	Male	822	2021-04-30 18:00:00	-81.5568	33.3407
Riparian	Male	822	2021-04-30 20:00:00	-81.5565	33.3451
Riparian	Male	822	2021-04-30 22:00:00	-81.5558	33.3466
Riparian	Male	822	2021-05-01	-81.5525	33.3449
Riparian	Male	822	2021-05-01 02:00:00	-81.5516	33.3443
Riparian	Male	822	2021-05-01 04:00:00	-81.5541	33.3429
Riparian	Male	822	2021-05-01 06:00:00	-81.5534	33.3407
Riparian	Male	822	2021-05-01 12:00:00	-81.5535	33.3407
Riparian	Male	822	2021-05-01 18:00:00	-81.5535	33.3407
Riparian	Male	822	2021-05-01 20:00:00	-81.5549	33.3415
Riparian	Male	822	2021-05-01 22:00:00	-81.5588	33.3461
Riparian	Male	822	2021-05-02	-81.5614	33.3475
Riparian	Male	822	2021-05-02 02:00:00	-81.5638	33.3457
Riparian	Male	822	2021-05-02 04:00:00	-81.5627	33.3423
Riparian	Male	822	2021-05-02 06:00:00	-81.5642	33.3419
Riparian	Male	822	2021-05-02 12:00:00	-81.5644	33.3418
Riparian	Male	822	2021-05-02 18:00:00	-81.5643	33.3418
Riparian	Male	822	2021-05-02 20:00:00	-81.5663	33.3409
Riparian	Male	822	2021-05-02 22:00:00	-81.5677	33.3423
Riparian	Male	822	2021-05-03	-81.5656	33.345
Riparian	Male	822	2021-05-03 02:00:00	-81.5654	33.3408
Riparian	Male	822	2021-05-03 04:00:00	-81.557	33.3425
Riparian	Male	822	2021-05-03 06:00:00	-81.5585	33.3429
Riparian	Male	822	2021-05-03 12:00:00	-81.5585	33.343
Riparian	Male	822	2021-05-03 18:00:00	-81.5586	33.3429
Riparian	Male	822	2021-05-03 20:00:00	-81.557	33.34
Riparian	Male	822	2021-05-03 22:00:00	-81.5603	33.3409
Riparian	Male	822	2021-05-04	-81.5633	33.3412
Riparian	Male	822	2021-05-04 02:00:00	-81.5622	33.3386
Riparian	Male	822	2021-05-04 04:00:00	-81.5621	33.3393
Riparian	Male	822	2021-05-04 06:00:00	-81.558	33.3416
Riparian	Male	822	2021-05-04 12:00:00	-81.5581	33.3415
Riparian	Male	822	2021-05-04 18:00:00	-81.5581	33.3416
Riparian	Male	822	2021-05-04 20:00:00	-81.5634	33.3402
Riparian	Male	822	2021-05-04 22:00:00	-81.5618	33.3397
Riparian	Male	822	2021-05-05	-81.5638	33.3406
Riparian	Male	822	2021-05-05 02:00:00	-81.5643	33.341
Riparian	Male	822	2021-05-05 04:00:00	-81.5627	33.3379
Riparian	Male	822	2021-05-05 06:00:00	-81.5575	33.3406
Riparian	Male	822	2021-05-05 12:00:00	-81.5576	33.3406
Riparian	Male	822	2021-05-05 18:00:00	-81.5574	33.3406
Riparian	Male	822	2021-05-05 20:00:00	-81.561	33.3393
Riparian	Male	822	2021-05-05 22:00:00	-81.5642	33.3434
Riparian	Male	822	2021-05-06	-81.5629	33.3416
Riparian	Male	822	2021-05-06 02:00:00	-81.5673	33.343
Riparian	Male	822	2021-05-06 04:00:00	-81.5618	33.3401
Riparian	Male	822	2021-05-06 06:00:00	-81.5604	33.341
Riparian	Male	822	2021-05-06 12:00:00	-81.5602	33.342
Riparian	Male	822	2021-05-06 18:00:00	-81.56	33.3418
Riparian	Male	822	2021-05-06 20:00:00	-81.5589	33.3418
Riparian	Male	822	2021-05-06 22:00:00	-81.5531	33.3432
Riparian	Male	822	2021-05-07	-81.5513	33.345
Riparian	Male	822	2021-05-07 02:00:00	-81.5543	33.3438
Riparian	Male	822	2021-05-07 04:00:00	-81.5594	33.3415
Riparian	Male	822	2021-05-07 06:00:00	-81.5604	33.3415
Riparian	Male	822	2021-05-07 12:00:00	-81.5602	33.3419
Riparian	Male	822	2021-05-07 18:00:00	-81.5603	33.342
Riparian	Male	822	2021-05-07 20:00:00	-81.5603	33.3408
Riparian	Male	822	2021-05-07 22:00:00	-81.5626	33.3397
Riparian	Male	822	2021-05-08	-81.5637	33.3416
Riparian	Male	822	2021-05-08 02:00:00	-81.5616	33.3392
Riparian	Male	822	2021-05-08 04:00:00	-81.5574	33.3401
Riparian	Male	822	2021-05-08 06:00:00	-81.558	33.3421
Riparian	Male	822	2021-05-08 12:00:00	-81.5585	33.343
Riparian	Male	822	2021-05-08 18:00:00	-81.5585	33.3429
Riparian	Male	822	2021-05-08 20:00:00	-81.5592	33.3428
Riparian	Male	822	2021-05-08 22:00:00	-81.5635	33.3414
Riparian	Male	822	2021-05-09	-81.5619	33.3394
Riparian	Male	822	2021-05-09 02:00:00	-81.5623	33.338
Riparian	Male	822	2021-05-09 04:00:00	-81.56	33.3373
Riparian	Male	822	2021-05-09 06:00:00	-81.5613	33.3413
Riparian	Male	822	2021-05-09 12:00:00	-81.5606	33.342
Riparian	Male	822	2021-05-09 18:00:00	-81.5607	33.3421
Riparian	Male	822	2021-05-09 20:00:00	-81.5613	33.3405
Riparian	Male	822	2021-05-09 22:00:00	-81.5625	33.3409
Riparian	Male	822	2021-05-10	-81.5588	33.3417
Riparian	Male	822	2021-05-10 02:00:00	-81.5588	33.3435
Riparian	Male	822	2021-05-10 04:00:00	-81.558	33.3421
Riparian	Male	822	2021-05-10 06:00:00	-81.5588	33.3431
Riparian	Male	822	2021-05-10 12:00:00	-81.5585	33.3431
Riparian	Male	822	2021-05-10 18:00:00	-81.5586	33.3429
Riparian	Male	822	2021-05-10 20:00:00	-81.5545	33.3445
Riparian	Male	822	2021-05-10 22:00:00	-81.5534	33.3432
Riparian	Male	822	2021-05-11	-81.5602	33.3409
Riparian	Male	822	2021-05-11 02:00:00	-81.5649	33.3411
Riparian	Male	822	2021-05-11 04:00:00	-81.5619	33.3392
Riparian	Male	822	2021-05-11 06:00:00	-81.5569	33.3403
Riparian	Male	822	2021-05-11 12:00:00	-81.557	33.3404
Riparian	Male	822	2021-05-11 20:00:00	-81.559	33.3402
Riparian	Male	822	2021-05-11 22:00:00	-81.5638	33.3424
Riparian	Male	822	2021-05-12	-81.5677	33.3424
Riparian	Male	822	2021-05-12 02:00:00	-81.5617	33.3385
Riparian	Male	822	2021-05-12 04:00:00	-81.5634	33.3414
Riparian	Male	822	2021-05-12 06:00:00	-81.5583	33.3422
Riparian	Male	822	2021-05-12 12:00:00	-81.5584	33.3422
Riparian	Male	822	2021-05-12 20:00:00	-81.559	33.3402
Riparian	Male	822	2021-05-12 22:00:00	-81.5625	33.3379
Riparian	Male	822	2021-05-13	-81.5629	33.3409
Riparian	Male	822	2021-05-13 02:00:00	-81.5597	33.3366
Riparian	Male	822	2021-05-13 04:00:00	-81.5555	33.343
Riparian	Male	822	2021-05-13 06:00:00	-81.5512	33.3447
Riparian	Male	822	2021-05-13 12:00:00	-81.5513	33.3447
Riparian	Male	822	2021-05-13 18:00:00	-81.5512	33.3447
Riparian	Male	822	2021-05-13 20:00:00	-81.5516	33.3451
Riparian	Male	822	2021-05-13 22:00:00	-81.5519	33.3434
Riparian	Male	822	2021-05-14	-81.5592	33.3442
Riparian	Male	822	2021-05-14 02:00:00	-81.5631	33.3409
Riparian	Male	822	2021-05-14 04:00:00	-81.5639	33.3416
Riparian	Male	822	2021-05-14 06:00:00	-81.5653	33.3445
Riparian	Male	822	2021-05-14 12:00:00	-81.5653	33.3446
Riparian	Male	822	2021-05-14 18:00:00	-81.5652	33.3446
Riparian	Male	822	2021-05-14 20:00:00	-81.5637	33.3428
Riparian	Male	822	2021-05-14 22:00:00	-81.5625	33.3395
Riparian	Male	822	2021-05-15	-81.5621	33.3385
Riparian	Male	822	2021-05-15 02:00:00	-81.5619	33.3392
Riparian	Male	822	2021-05-15 04:00:00	-81.5602	33.3416
Riparian	Male	822	2021-05-15 06:00:00	-81.5602	33.3421
Riparian	Male	822	2021-05-15 12:00:00	-81.5601	33.3421
Riparian	Male	822	2021-05-15 18:00:00	-81.5601	33.342
Riparian	Male	822	2021-05-15 20:00:00	-81.5596	33.3405
Riparian	Male	822	2021-05-15 22:00:00	-81.5641	33.3409
Riparian	Male	822	2021-05-16	-81.5641	33.3416
Riparian	Male	822	2021-05-16 02:00:00	-81.5669	33.3419
Riparian	Male	822	2021-05-16 04:00:00	-81.5649	33.343
Riparian	Male	822	2021-05-16 06:00:00	-81.5606	33.3441
Riparian	Male	822	2021-05-16 12:00:00	-81.5604	33.3434
Riparian	Male	822	2021-05-16 18:00:00	-81.5604	33.3435
Riparian	Male	822	2021-05-16 20:00:00	-81.5553	33.343
Riparian	Male	822	2021-05-16 22:00:00	-81.5542	33.345
Riparian	Male	822	2021-05-17	-81.5564	33.3439
Riparian	Male	822	2021-05-17 02:00:00	-81.5611	33.3428
Riparian	Male	822	2021-05-17 04:00:00	-81.557	33.342
Riparian	Male	822	2021-05-17 06:00:00	-81.5597	33.3476
Riparian	Male	822	2021-05-17 12:00:00	-81.5597	33.3475
Riparian	Male	822	2021-05-17 18:00:00	-81.5597	33.3475
Riparian	Male	822	2021-05-17 20:00:00	-81.5571	33.3461
Riparian	Male	822	2021-05-17 22:00:00	-81.5497	33.3447
Riparian	Male	822	2021-05-18	-81.5534	33.3425
Riparian	Male	822	2021-05-18 02:00:00	-81.5528	33.343
Riparian	Male	822	2021-05-18 04:00:00	-81.5579	33.3434
Riparian	Male	822	2021-05-18 06:00:00	-81.5561	33.3438
Riparian	Male	822	2021-05-18 12:00:00	-81.5561	33.3438
Riparian	Male	822	2021-05-18 18:00:00	-81.556	33.3437
Riparian	Male	822	2021-05-18 20:00:00	-81.5569	33.343
Riparian	Male	822	2021-05-18 22:00:00	-81.5613	33.3387
Riparian	Male	822	2021-05-19	-81.5641	33.3419
Riparian	Male	822	2021-05-19 02:00:00	-81.5673	33.3429
Riparian	Male	822	2021-05-19 04:00:00	-81.5653	33.3453
Riparian	Male	822	2021-05-19 06:00:00	-81.5609	33.3431
Riparian	Male	822	2021-05-19 12:00:00	-81.5574	33.3414
Riparian	Male	822	2021-05-19 18:00:00	-81.5573	33.3416
Riparian	Male	822	2021-05-19 20:00:00	-81.5548	33.3436
Riparian	Male	822	2021-05-19 22:00:00	-81.5596	33.3465
Riparian	Male	822	2021-05-20	-81.5657	33.3492
Riparian	Male	822	2021-05-20 02:00:00	-81.5659	33.3488
Riparian	Male	822	2021-05-20 04:00:00	-81.5663	33.3433
Riparian	Male	822	2021-05-20 06:00:00	-81.5608	33.3408
Riparian	Male	822	2021-05-20 12:00:00	-81.5607	33.3409
Riparian	Male	822	2021-05-20 18:00:00	-81.5607	33.3408
Riparian	Male	822	2021-05-20 20:00:00	-81.5568	33.3432
Riparian	Male	822	2021-05-20 22:00:00	-81.5496	33.3431
Riparian	Male	822	2021-05-21	-81.5508	33.3461
Riparian	Male	822	2021-05-21 02:00:00	-81.552	33.3447
Riparian	Male	822	2021-05-21 04:00:00	-81.551	33.3471
Riparian	Male	822	2021-05-21 06:00:00	-81.552	33.3522
Riparian	Male	822	2021-05-21 12:00:00	-81.5523	33.3524
Riparian	Male	822	2021-05-21 18:00:00	-81.5523	33.3525
Riparian	Male	822	2021-05-21 20:00:00	-81.5525	33.3469
Riparian	Male	822	2021-05-21 22:00:00	-81.549	33.3463
Riparian	Male	822	2021-05-22	-81.5487	33.3467
Riparian	Male	822	2021-05-22 02:00:00	-81.5511	33.3452
Riparian	Male	822	2021-05-22 04:00:00	-81.5497	33.3423
Riparian	Male	822	2021-05-22 06:00:00	-81.5569	33.3402
Riparian	Male	822	2021-05-22 12:00:00	-81.5563	33.3401
Riparian	Male	822	2021-05-22 18:00:00	-81.5564	33.3403
Riparian	Male	822	2021-05-22 20:00:00	-81.5506	33.3431
Riparian	Male	822	2021-05-22 22:00:00	-81.549	33.3427
Riparian	Male	822	2021-05-23	-81.5461	33.3427
Riparian	Male	822	2021-05-23 02:00:00	-81.5472	33.3444
Riparian	Male	822	2021-05-23 04:00:00	-81.5511	33.3479
Riparian	Male	822	2021-05-23 06:00:00	-81.5573	33.3401
Riparian	Male	822	2021-05-23 12:00:00	-81.5571	33.3408
Riparian	Male	822	2021-05-23 18:00:00	-81.5569	33.3408
Riparian	Male	822	2021-05-23 20:00:00	-81.554	33.3444
Riparian	Male	822	2021-05-23 22:00:00	-81.5484	33.3466
Riparian	Male	822	2021-05-24	-81.5497	33.3453
Riparian	Male	822	2021-05-24 02:00:00	-81.5545	33.3423
Riparian	Male	822	2021-05-24 04:00:00	-81.5567	33.3459
Riparian	Male	822	2021-05-24 06:00:00	-81.5532	33.342
Riparian	Male	822	2021-05-24 12:00:00	-81.5532	33.342
Riparian	Male	822	2021-05-24 18:00:00	-81.5545	33.3415
Riparian	Male	822	2021-05-24 20:00:00	-81.5486	33.3423
Riparian	Male	822	2021-05-24 22:00:00	-81.5437	33.3401
Riparian	Male	822	2021-05-25	-81.5452	33.3462
Riparian	Male	822	2021-05-25 02:00:00	-81.5474	33.3453
Riparian	Male	822	2021-05-25 04:00:00	-81.5523	33.3434
Riparian	Male	822	2021-05-25 06:00:00	-81.5568	33.3387
Riparian	Male	822	2021-05-25 12:00:00	-81.5568	33.3388
Riparian	Male	822	2021-05-25 18:00:00	-81.5568	33.3406
Riparian	Male	822	2021-05-25 20:00:00	-81.5502	33.3458
Riparian	Male	822	2021-05-25 22:00:00	-81.5537	33.3491
Riparian	Male	822	2021-05-26	-81.5587	33.346
Riparian	Male	822	2021-05-26 02:00:00	-81.5585	33.3412
Riparian	Male	822	2021-05-26 04:00:00	-81.5596	33.3403
Riparian	Male	822	2021-05-26 06:00:00	-81.5575	33.3403
Riparian	Male	822	2021-05-26 12:00:00	-81.5575	33.3404
Riparian	Male	822	2021-05-26 18:00:00	-81.5572	33.3405
Riparian	Male	822	2021-05-26 20:00:00	-81.5495	33.3451
Riparian	Male	822	2021-05-26 22:00:00	-81.5487	33.3486
Riparian	Male	822	2021-05-27	-81.5476	33.3456
Riparian	Male	822	2021-05-27 02:00:00	-81.5459	33.3415
Riparian	Male	822	2021-05-27 04:00:00	-81.549	33.3427
Riparian	Male	822	2021-05-27 06:00:00	-81.5524	33.3412
Riparian	Male	822	2021-05-27 12:00:00	-81.5547	33.3416
Riparian	Male	822	2021-05-27 20:00:00	-81.5506	33.3434
Riparian	Male	822	2021-05-27 22:00:00	-81.5507	33.3459
Riparian	Male	822	2021-05-28	-81.5527	33.3402
Riparian	Male	822	2021-05-28 02:00:00	-81.5598	33.3411
Riparian	Male	822	2021-05-28 04:00:00	-81.5633	33.3411
Riparian	Male	822	2021-05-28 06:00:00	-81.5582	33.3366
Riparian	Male	822	2021-05-28 12:00:00	-81.5582	33.3366
Riparian	Male	822	2021-05-28 18:00:00	-81.5582	33.336
Riparian	Male	822	2021-05-28 20:00:00	-81.5528	33.3463
Riparian	Male	822	2021-05-28 22:00:00	-81.5494	33.3478
Riparian	Male	822	2021-05-29	-81.5523	33.3496
Riparian	Male	822	2021-05-29 02:00:00	-81.5542	33.348
Riparian	Male	822	2021-05-29 04:00:00	-81.5591	33.3453
Riparian	Male	822	2021-05-29 06:00:00	-81.5582	33.3416
Riparian	Male	822	2021-05-29 12:00:00	-81.5578	33.3417
Riparian	Male	822	2021-05-29 18:00:00	-81.5583	33.3411
Riparian	Male	822	2021-05-29 20:00:00	-81.5509	33.346
Riparian	Male	822	2021-05-29 22:00:00	-81.5461	33.3464
Riparian	Male	822	2021-05-30	-81.5468	33.3422
Riparian	Male	822	2021-05-30 02:00:00	-81.5474	33.348
Riparian	Male	822	2021-05-30 04:00:00	-81.5501	33.3451
Riparian	Male	822	2021-05-30 06:00:00	-81.5563	33.3421
Riparian	Male	822	2021-05-30 12:00:00	-81.5564	33.3422
Riparian	Male	822	2021-05-30 18:00:00	-81.5558	33.3423
Riparian	Male	822	2021-05-30 20:00:00	-81.5625	33.3444
Riparian	Male	822	2021-05-30 22:00:00	-81.5684	33.3419
Riparian	Male	822	2021-05-31	-81.5631	33.3409
Riparian	Male	822	2021-05-31 02:00:00	-81.567	33.3444
Riparian	Male	822	2021-05-31 04:00:00	-81.5659	33.3425
Riparian	Male	822	2021-05-31 06:00:00	-81.5668	33.3419
Riparian	Male	822	2021-05-31 18:00:00	-81.5668	33.3417
Riparian	Male	822	2021-05-31 20:00:00	-81.5577	33.3415
Riparian	Male	822	2021-05-31 22:00:00	-81.5505	33.3475
Riparian	Male	822	2021-06-01	-81.549	33.3471
Riparian	Male	822	2021-06-01 02:00:00	-81.5543	33.3491
Riparian	Male	822	2021-06-01 04:00:00	-81.56	33.3481
Riparian	Male	822	2021-06-01 06:00:00	-81.5576	33.3547
Riparian	Male	822	2021-06-01 12:00:00	-81.558	33.3548
Riparian	Male	822	2021-06-01 18:00:00	-81.5578	33.3553
Riparian	Male	822	2021-06-01 20:00:00	-81.56	33.3546
Riparian	Male	822	2021-06-01 22:00:00	-81.56	33.3546
Riparian	Male	822	2021-06-02	-81.56	33.3547
Riparian	Male	822	2021-06-02 02:00:00	-81.5567	33.3525
Riparian	Male	822	2021-06-02 04:00:00	-81.5566	33.3464
Riparian	Male	822	2021-06-02 06:00:00	-81.564	33.3452
Riparian	Male	822	2021-06-02 12:00:00	-81.5576	33.3413
Riparian	Male	822	2021-06-02 18:00:00	-81.5575	33.3408
Riparian	Male	822	2021-06-02 20:00:00	-81.5651	33.3429
Riparian	Male	822	2021-06-02 22:00:00	-81.5714	33.3431
Riparian	Male	822	2021-06-03	-81.5729	33.3438
Riparian	Male	822	2021-06-03 02:00:00	-81.5731	33.3437
Riparian	Male	822	2021-06-03 04:00:00	-81.573	33.3437
Riparian	Male	822	2021-06-03 06:00:00	-81.5735	33.3448
Riparian	Male	822	2021-06-03 12:00:00	-81.5709	33.3447
Riparian	Male	822	2021-06-03 18:00:00	-81.571	33.3446
Riparian	Male	822	2021-06-03 20:00:00	-81.5713	33.3428
Riparian	Male	822	2021-06-03 22:00:00	-81.5703	33.3431
Riparian	Male	822	2021-06-04	-81.567	33.3421
Riparian	Male	822	2021-06-04 02:00:00	-81.5643	33.3402
Riparian	Male	822	2021-06-04 04:00:00	-81.5627	33.3404
Riparian	Male	822	2021-06-04 06:00:00	-81.5617	33.3396
Riparian	Male	822	2021-06-04 12:00:00	-81.5617	33.3395
Riparian	Male	822	2021-06-04 18:00:00	-81.5617	33.3398
Riparian	Male	822	2021-06-04 20:00:00	-81.565	33.3414
Riparian	Male	822	2021-06-04 22:00:00	-81.5609	33.3385
Riparian	Male	822	2021-06-05	-81.5631	33.3406
Riparian	Male	822	2021-06-05 02:00:00	-81.5632	33.3407
Riparian	Male	822	2021-06-05 04:00:00	-81.5632	33.3406
Riparian	Male	822	2021-06-05 06:00:00	-81.5633	33.3407
Riparian	Male	822	2021-06-05 12:00:00	-81.5632	33.3409
Riparian	Male	822	2021-06-05 18:00:00	-81.5633	33.3405
Riparian	Male	822	2021-06-05 20:00:00	-81.5629	33.3407
Riparian	Male	822	2021-06-05 22:00:00	-81.5592	33.3402
Riparian	Male	822	2021-06-06	-81.5586	33.3422
Riparian	Male	822	2021-06-06 02:00:00	-81.5545	33.3427
Riparian	Male	822	2021-06-06 04:00:00	-81.5521	33.3438
Riparian	Male	822	2021-06-06 06:00:00	-81.5529	33.343
Riparian	Male	822	2021-06-06 12:00:00	-81.5513	33.3446
Riparian	Male	822	2021-06-06 18:00:00	-81.5509	33.3459
Riparian	Male	822	2021-06-06 20:00:00	-81.5515	33.3469
Riparian	Male	822	2021-06-06 22:00:00	-81.5536	33.3466
Riparian	Male	822	2021-06-07	-81.5586	33.3456
Riparian	Male	822	2021-06-07 02:00:00	-81.5608	33.3392
Riparian	Male	822	2021-06-07 04:00:00	-81.564	33.3417
Riparian	Male	822	2021-06-07 06:00:00	-81.5638	33.3428
Riparian	Male	822	2021-06-07 12:00:00	-81.5637	33.3427
Riparian	Male	822	2021-06-07 18:00:00	-81.5637	33.3427
Riparian	Male	822	2021-06-07 20:00:00	-81.5611	33.3411
Riparian	Male	822	2021-06-07 22:00:00	-81.5581	33.34
Riparian	Male	822	2021-06-08	-81.5564	33.3381
Riparian	Male	822	2021-06-08 02:00:00	-81.5573	33.3394
Riparian	Male	822	2021-06-08 04:00:00	-81.557	33.3379
Riparian	Male	822	2021-06-08 06:00:00	-81.5575	33.3414
Riparian	Male	822	2021-06-08 12:00:00	-81.5574	33.3414
Riparian	Male	822	2021-06-08 18:00:00	-81.5564	33.3384
Riparian	Male	822	2021-06-08 20:00:00	-81.5567	33.3382
Riparian	Male	822	2021-06-08 22:00:00	-81.5596	33.3355
Riparian	Male	822	2021-06-09	-81.5644	33.3402
Riparian	Male	822	2021-06-09 02:00:00	-81.5644	33.3401
Riparian	Male	822	2021-06-09 04:00:00	-81.5659	33.3412
Riparian	Male	822	2021-06-09 06:00:00	-81.5694	33.3431
Riparian	Male	822	2021-06-09 12:00:00	-81.5699	33.3433
Riparian	Male	822	2021-06-09 18:00:00	-81.5714	33.3427
Riparian	Male	822	2021-06-09 20:00:00	-81.5675	33.3436
Riparian	Male	822	2021-06-09 22:00:00	-81.565	33.3424
Riparian	Male	822	2021-06-10	-81.5693	33.3415
Riparian	Male	822	2021-06-10 02:00:00	-81.5715	33.3427
Riparian	Male	822	2021-06-10 04:00:00	-81.5715	33.3428
Riparian	Male	822	2021-06-10 06:00:00	-81.5696	33.3436
Riparian	Male	822	2021-06-10 12:00:00	-81.5694	33.3431
Riparian	Male	822	2021-06-10 18:00:00	-81.5688	33.3445
Riparian	Male	822	2021-06-10 20:00:00	-81.5611	33.3418
Riparian	Male	822	2021-06-10 22:00:00	-81.5578	33.3385
Riparian	Male	822	2021-06-11	-81.5639	33.3412
Riparian	Male	822	2021-06-11 02:00:00	-81.5715	33.3427
Riparian	Male	822	2021-06-11 04:00:00	-81.5714	33.3427
Riparian	Male	822	2021-06-11 06:00:00	-81.5623	33.3432
Riparian	Male	822	2021-06-11 12:00:00	-81.5623	33.3429
Riparian	Male	822	2021-06-11 18:00:00	-81.5621	33.3431
Riparian	Male	822	2021-06-11 20:00:00	-81.5685	33.343
Riparian	Male	822	2021-06-11 22:00:00	-81.5715	33.3427
Riparian	Male	822	2021-06-12	-81.5715	33.3427
Riparian	Male	822	2021-06-12 02:00:00	-81.5649	33.3422
Riparian	Male	822	2021-06-12 04:00:00	-81.5589	33.3409
Riparian	Male	822	2021-06-12 06:00:00	-81.557	33.3384
Riparian	Male	822	2021-06-12 12:00:00	-81.557	33.3386
Riparian	Male	822	2021-06-12 18:00:00	-81.557	33.3386
Riparian	Male	822	2021-06-12 20:00:00	-81.5571	33.3387
Riparian	Male	822	2021-06-12 22:00:00	-81.5571	33.3385
Riparian	Male	822	2021-06-13	-81.557	33.3386
Riparian	Male	822	2021-06-13 02:00:00	-81.5571	33.3386
Riparian	Male	822	2021-06-13 04:00:00	-81.557	33.3381
Riparian	Male	822	2021-06-13 06:00:00	-81.5569	33.3381
Riparian	Male	822	2021-06-13 12:00:00	-81.557	33.3381
Riparian	Male	822	2021-06-13 18:00:00	-81.5569	33.3383
Riparian	Male	822	2021-06-13 20:00:00	-81.5597	33.3414
Riparian	Male	822	2021-06-13 22:00:00	-81.5676	33.3423
Riparian	Male	822	2021-06-14	-81.5711	33.3435
Riparian	Male	822	2021-06-14 02:00:00	-81.5713	33.344
Riparian	Male	822	2021-06-14 04:00:00	-81.5683	33.3449
Riparian	Male	822	2021-06-14 06:00:00	-81.5625	33.3432
Riparian	Male	822	2021-06-14 12:00:00	-81.5625	33.3433
Riparian	Male	822	2021-06-14 18:00:00	-81.5636	33.3423
Riparian	Male	822	2021-06-14 20:00:00	-81.5655	33.3431
Riparian	Male	822	2021-06-14 22:00:00	-81.5651	33.3413
Riparian	Male	822	2021-06-15	-81.5643	33.3401
Riparian	Male	822	2021-06-15 02:00:00	-81.5624	33.3404
Riparian	Male	822	2021-06-15 04:00:00	-81.5584	33.3424
Riparian	Male	822	2021-06-15 06:00:00	-81.5572	33.3385
Riparian	Male	822	2021-06-15 12:00:00	-81.557	33.3383
Riparian	Male	822	2021-06-15 18:00:00	-81.5569	33.3381
Riparian	Male	822	2021-06-15 20:00:00	-81.5583	33.339
Riparian	Male	822	2021-06-15 22:00:00	-81.5584	33.3424
Riparian	Male	822	2021-06-16	-81.5533	33.3444
Riparian	Male	822	2021-06-16 02:00:00	-81.5516	33.3443
Riparian	Male	822	2021-06-16 04:00:00	-81.5533	33.3433
Riparian	Male	822	2021-06-16 06:00:00	-81.5567	33.3395
Riparian	Male	822	2021-06-16 12:00:00	-81.5566	33.3394
Riparian	Male	822	2021-06-16 18:00:00	-81.5573	33.3388
Riparian	Male	822	2021-06-16 20:00:00	-81.5577	33.3387
Riparian	Male	822	2021-06-16 22:00:00	-81.5585	33.3424
Riparian	Male	822	2021-06-17	-81.5586	33.3429
Riparian	Male	822	2021-06-17 02:00:00	-81.5606	33.341
Riparian	Male	822	2021-06-17 04:00:00	-81.5607	33.3389
Riparian	Male	822	2021-06-17 06:00:00	-81.5572	33.3383
Riparian	Male	822	2021-06-17 12:00:00	-81.5563	33.3385
Riparian	Male	822	2021-06-17 18:00:00	-81.5569	33.3387
Riparian	Male	822	2021-06-17 20:00:00	-81.5609	33.3403
Riparian	Male	822	2021-06-17 22:00:00	-81.5669	33.3417
Riparian	Male	822	2021-06-18	-81.5609	33.3402
Riparian	Male	822	2021-06-18 02:00:00	-81.5583	33.3427
Riparian	Male	822	2021-06-18 04:00:00	-81.5609	33.3402
Riparian	Male	822	2021-06-18 06:00:00	-81.5569	33.3394
Riparian	Male	822	2021-06-18 12:00:00	-81.5581	33.336
Riparian	Male	822	2021-06-18 18:00:00	-81.5583	33.3362
Riparian	Male	822	2021-06-18 20:00:00	-81.5608	33.3401
Riparian	Male	822	2021-06-18 22:00:00	-81.5593	33.3354
Riparian	Male	822	2021-06-19	-81.5593	33.3354
Riparian	Male	822	2021-06-19 02:00:00	-81.5609	33.3399
Riparian	Male	822	2021-06-19 04:00:00	-81.5599	33.3391
Riparian	Male	822	2021-06-19 06:00:00	-81.5578	33.3365
Riparian	Male	822	2021-06-19 12:00:00	-81.5581	33.336
Riparian	Male	822	2021-06-19 18:00:00	-81.5581	33.3363
Riparian	Male	822	2021-06-19 22:00:00	-81.5608	33.3402
Riparian	Male	822	2021-06-20	-81.5573	33.3403
Riparian	Male	822	2021-06-20 02:00:00	-81.5571	33.3392
Riparian	Male	822	2021-06-20 04:00:00	-81.5577	33.3418
Riparian	Male	822	2021-06-20 06:00:00	-81.5608	33.3403
Riparian	Male	822	2021-06-20 12:00:00	-81.5571	33.3383
Riparian	Male	822	2021-06-20 18:00:00	-81.5572	33.3385
Riparian	Male	822	2021-06-20 20:00:00	-81.5609	33.3403
Riparian	Male	822	2021-06-20 22:00:00	-81.5606	33.3402
Riparian	Male	822	2021-06-21 02:00:00	-81.5607	33.3404
Riparian	Male	822	2021-06-21 04:00:00	-81.557	33.3399
Riparian	Male	822	2021-06-21 06:00:00	-81.5582	33.336
Riparian	Male	822	2021-06-21 12:00:00	-81.5581	33.336
Riparian	Male	822	2021-06-21 18:00:00	-81.5599	33.3355
Riparian	Male	822	2021-06-21 20:00:00	-81.5609	33.3403
Riparian	Male	822	2021-06-21 22:00:00	-81.5577	33.3408
Riparian	Male	822	2021-06-22	-81.5592	33.3434
Riparian	Male	822	2021-06-22 02:00:00	-81.5568	33.3444
Riparian	Male	822	2021-06-22 04:00:00	-81.5566	33.3403
Riparian	Male	822	2021-06-22 06:00:00	-81.5571	33.3385
Riparian	Male	822	2021-06-22 12:00:00	-81.5568	33.3384
Riparian	Male	822	2021-06-22 18:00:00	-81.559	33.3376
Riparian	Male	822	2021-06-22 20:00:00	-81.5608	33.3402
Riparian	Male	822	2021-06-22 22:00:00	-81.56	33.3413
Riparian	Male	822	2021-06-23	-81.5613	33.3422
Riparian	Male	822	2021-06-23 02:00:00	-81.5652	33.3418
Riparian	Male	822	2021-06-23 04:00:00	-81.559	33.3418
Riparian	Male	822	2021-06-23 06:00:00	-81.557	33.3392
Riparian	Male	822	2021-06-23 18:00:00	-81.5573	33.3387
Riparian	Male	822	2021-06-23 20:00:00	-81.5532	33.3437
Riparian	Male	822	2021-06-23 22:00:00	-81.5532	33.3446
Riparian	Male	822	2021-06-24	-81.5545	33.3438
Riparian	Male	822	2021-06-24 02:00:00	-81.5548	33.3455
Riparian	Male	822	2021-06-24 04:00:00	-81.5585	33.3424
Riparian	Male	822	2021-06-24 06:00:00	-81.5573	33.3411
Riparian	Male	822	2021-06-24 12:00:00	-81.5576	33.3416
Riparian	Male	822	2021-06-24 18:00:00	-81.5575	33.3413
Riparian	Male	822	2021-06-24 20:00:00	-81.5597	33.3403
Riparian	Male	822	2021-06-24 22:00:00	-81.5609	33.3408
Riparian	Male	822	2021-06-25	-81.5628	33.3383
Riparian	Male	822	2021-06-25 02:00:00	-81.5588	33.3352
Riparian	Male	822	2021-06-25 04:00:00	-81.5599	33.3351
Riparian	Male	822	2021-06-25 06:00:00	-81.5601	33.3333
Riparian	Male	822	2021-06-25 12:00:00	-81.5565	33.331
Riparian	Male	822	2021-06-25 18:00:00	-81.5577	33.3313
Riparian	Male	822	2021-06-25 20:00:00	-81.5594	33.3327
Riparian	Male	822	2021-06-25 22:00:00	-81.5608	33.3408
Riparian	Male	822	2021-06-26	-81.5607	33.3415
Riparian	Male	822	2021-06-26 04:00:00	-81.561	33.341
Riparian	Male	822	2021-06-26 06:00:00	-81.5574	33.3385
Riparian	Male	822	2021-06-26 12:00:00	-81.5563	33.3373
Riparian	Male	822	2021-06-26 18:00:00	-81.5564	33.3372
Riparian	Male	822	2021-06-26 20:00:00	-81.5608	33.3408
Riparian	Male	822	2021-06-26 22:00:00	-81.5571	33.3423
Riparian	Male	822	2021-06-27	-81.5534	33.3444
Riparian	Male	822	2021-06-27 02:00:00	-81.5545	33.3441
Riparian	Male	822	2021-06-27 04:00:00	-81.5539	33.3424
Riparian	Male	822	2021-06-27 06:00:00	-81.5568	33.3392
Riparian	Male	822	2021-06-27 18:00:00	-81.5576	33.3404
Riparian	Male	822	2021-06-27 20:00:00	-81.5579	33.3407
Riparian	Male	822	2021-06-27 22:00:00	-81.5583	33.3425
Riparian	Male	822	2021-06-28	-81.5596	33.3476
Riparian	Male	822	2021-06-28 02:00:00	-81.5567	33.3463
Riparian	Male	822	2021-06-28 04:00:00	-81.5576	33.3404
Riparian	Male	822	2021-06-28 06:00:00	-81.5567	33.338
Riparian	Male	822	2021-06-28 12:00:00	-81.5567	33.3367
Riparian	Male	822	2021-06-28 18:00:00	-81.5575	33.3361
Riparian	Male	822	2021-06-28 20:00:00	-81.5575	33.3404
Riparian	Male	822	2021-06-28 22:00:00	-81.5547	33.343
Riparian	Male	822	2021-06-29	-81.5544	33.3438
Riparian	Male	822	2021-06-29 02:00:00	-81.5543	33.3425
Riparian	Male	822	2021-06-29 04:00:00	-81.5571	33.3405
Riparian	Male	822	2021-06-29 06:00:00	-81.5571	33.3381
Riparian	Male	822	2021-06-29 12:00:00	-81.5567	33.3382
Riparian	Male	822	2021-06-29 18:00:00	-81.5575	33.3404
Riparian	Male	822	2021-06-29 20:00:00	-81.5579	33.341
Riparian	Male	822	2021-06-29 22:00:00	-81.5606	33.3415
Riparian	Male	822	2021-06-30	-81.5615	33.3405
Riparian	Male	822	2021-06-30 02:00:00	-81.5593	33.3355
Riparian	Male	822	2021-06-30 04:00:00	-81.558	33.3357
Riparian	Male	822	2021-06-30 06:00:00	-81.5582	33.336
Riparian	Male	822	2021-06-30 18:00:00	-81.5581	33.336
Riparian	Male	822	2021-06-30 22:00:00	-81.5583	33.3359
Riparian	Male	822	2021-07-01	-81.5581	33.3361
Riparian	Male	822	2021-07-01 02:00:00	-81.5582	33.3361
Riparian	Male	822	2021-07-01 04:00:00	-81.5582	33.3361
Riparian	Male	822	2021-07-01 06:00:00	-81.5584	33.3361
Riparian	Male	822	2021-07-01 12:00:00	-81.5582	33.3359
Riparian	Male	822	2021-07-01 18:00:00	-81.558	33.3356
Riparian	Male	822	2021-07-01 20:00:00	-81.5616	33.3405
Riparian	Male	822	2021-07-01 22:00:00	-81.5615	33.3404
Riparian	Male	822	2021-07-02	-81.5617	33.3405
Riparian	Male	822	2021-07-02 02:00:00	-81.5588	33.34
Riparian	Male	822	2021-07-02 04:00:00	-81.5592	33.3356
Riparian	Male	822	2021-07-02 06:00:00	-81.5586	33.3318
Riparian	Male	822	2021-07-02 12:00:00	-81.5588	33.3311
Riparian	Male	822	2021-07-02 18:00:00	-81.5601	33.3352
Riparian	Male	822	2021-07-02 20:00:00	-81.5573	33.3347
Riparian	Male	822	2021-07-02 22:00:00	-81.5598	33.3365
Riparian	Male	822	2021-07-03	-81.5605	33.337
Riparian	Male	822	2021-07-03 02:00:00	-81.5602	33.3371
Riparian	Male	822	2021-07-03 04:00:00	-81.5571	33.3401
Riparian	Male	822	2021-07-03 06:00:00	-81.5616	33.3404
Riparian	Male	822	2021-07-03 12:00:00	-81.5624	33.3427
Riparian	Male	822	2021-07-03 18:00:00	-81.5615	33.3405
Riparian	Male	822	2021-07-03 20:00:00	-81.5582	33.3388
Riparian	Male	822	2021-07-03 22:00:00	-81.554	33.3408
Riparian	Male	822	2021-07-04	-81.5544	33.3438
Riparian	Male	822	2021-07-04 02:00:00	-81.5524	33.3441
Riparian	Male	822	2021-07-04 04:00:00	-81.5534	33.3443
Riparian	Male	822	2021-07-04 06:00:00	-81.5578	33.3365
Riparian	Male	822	2021-07-04 12:00:00	-81.5583	33.3359
Riparian	Male	822	2021-07-04 18:00:00	-81.5585	33.3363
Riparian	Male	822	2021-07-04 20:00:00	-81.5606	33.3371
Riparian	Male	822	2021-07-04 22:00:00	-81.5616	33.3403
Riparian	Male	822	2021-07-05	-81.5596	33.3366
Riparian	Male	822	2021-07-05 02:00:00	-81.5597	33.3357
Riparian	Male	822	2021-07-05 04:00:00	-81.5641	33.3434
Riparian	Male	822	2021-07-05 06:00:00	-81.5566	33.3406
Riparian	Male	822	2021-07-05 12:00:00	-81.5559	33.3414
Riparian	Male	822	2021-07-05 18:00:00	-81.5559	33.3413
Riparian	Male	822	2021-07-05 20:00:00	-81.5544	33.3438
Riparian	Male	822	2021-07-05 22:00:00	-81.5533	33.3433
Riparian	Male	822	2021-07-06	-81.5614	33.3408
Riparian	Male	822	2021-07-06 02:00:00	-81.5614	33.3404
Riparian	Male	822	2021-07-06 04:00:00	-81.5594	33.334
Riparian	Male	822	2021-07-06 12:00:00	-81.5583	33.3312
Riparian	Male	822	2021-07-06 18:00:00	-81.558	33.3312
Riparian	Male	822	2021-07-06 20:00:00	-81.56	33.3319
Riparian	Male	822	2021-07-06 22:00:00	-81.5601	33.3319
Riparian	Male	822	2021-07-07	-81.5595	33.3303
Riparian	Male	822	2021-07-07 02:00:00	-81.5567	33.3317
Riparian	Male	822	2021-07-07 04:00:00	-81.5563	33.3363
Riparian	Male	822	2021-07-07 06:00:00	-81.5605	33.3372
Riparian	Male	822	2021-07-07 12:00:00	-81.5573	33.3367
Riparian	Male	822	2021-07-07 18:00:00	-81.5571	33.3365
Riparian	Male	822	2021-07-07 20:00:00	-81.5606	33.337
Riparian	Male	822	2021-07-07 22:00:00	-81.5607	33.3371
Riparian	Male	822	2021-07-08	-81.5603	33.3375
Riparian	Male	822	2021-07-08 02:00:00	-81.5597	33.3347
Riparian	Male	822	2021-07-08 04:00:00	-81.5598	33.3326
Riparian	Male	822	2021-07-08 06:00:00	-81.5597	33.3326
Riparian	Male	822	2021-07-08 12:00:00	-81.5578	33.3361
Riparian	Male	822	2021-07-08 18:00:00	-81.5609	33.3394
Riparian	Male	822	2021-07-08 20:00:00	-81.5609	33.3395
Riparian	Male	822	2021-07-08 22:00:00	-81.5603	33.3395
Riparian	Male	822	2021-07-09	-81.5574	33.3401
Riparian	Male	822	2021-07-09 02:00:00	-81.5568	33.3396
Riparian	Male	822	2021-07-09 04:00:00	-81.5599	33.3419
Riparian	Male	822	2021-07-09 06:00:00	-81.5603	33.3419
Riparian	Male	822	2021-07-09 12:00:00	-81.5601	33.3421
Riparian	Male	822	2021-07-09 18:00:00	-81.5603	33.3416
Riparian	Male	822	2021-07-09 20:00:00	-81.5565	33.3379
Riparian	Male	822	2021-07-09 22:00:00	-81.5534	33.3446
Riparian	Male	822	2021-07-10	-81.5541	33.3437
Riparian	Male	822	2021-07-10 02:00:00	-81.561	33.3408
Riparian	Male	822	2021-07-10 04:00:00	-81.5596	33.3389
Riparian	Male	822	2021-07-10 12:00:00	-81.5575	33.3366
Riparian	Male	822	2021-07-10 20:00:00	-81.56	33.3319
Riparian	Male	822	2021-07-10 22:00:00	-81.5584	33.3346
Riparian	Male	822	2021-07-11	-81.5621	33.3394
Riparian	Male	822	2021-07-11 02:00:00	-81.5605	33.3412
Riparian	Male	822	2021-07-11 04:00:00	-81.5591	33.3393
Riparian	Male	822	2021-07-11 06:00:00	-81.5542	33.3368
Riparian	Male	822	2021-07-11 12:00:00	-81.5542	33.3304
Riparian	Male	822	2021-07-11 18:00:00	-81.5542	33.3311
Riparian	Male	822	2021-07-11 20:00:00	-81.5609	33.3394
Riparian	Male	822	2021-07-11 22:00:00	-81.5621	33.3394
Riparian	Male	822	2021-07-12	-81.5519	33.3449
Riparian	Male	822	2021-07-12 02:00:00	-81.5535	33.3447
Riparian	Male	822	2021-07-12 04:00:00	-81.5568	33.3474
Riparian	Male	822	2021-07-12 06:00:00	-81.5639	33.3452
Riparian	Male	822	2021-07-12 12:00:00	-81.5639	33.3451
Riparian	Male	822	2021-07-12 18:00:00	-81.563	33.3467
Riparian	Male	822	2021-07-12 20:00:00	-81.5643	33.3461
Riparian	Male	822	2021-07-12 22:00:00	-81.564	33.3461
Riparian	Male	822	2021-07-13	-81.5669	33.3593
Riparian	Male	822	2021-07-13 02:00:00	-81.565	33.3521
Riparian	Male	822	2021-07-13 04:00:00	-81.5642	33.3461
Riparian	Male	822	2021-07-13 06:00:00	-81.5623	33.3429
Riparian	Male	822	2021-07-13 12:00:00	-81.5624	33.3429
Riparian	Male	822	2021-07-13 18:00:00	-81.5617	33.3437
Riparian	Male	822	2021-07-13 20:00:00	-81.5593	33.3355
Riparian	Male	822	2021-07-13 22:00:00	-81.5552	33.3404
Riparian	Male	822	2021-07-14	-81.5611	33.3418
Riparian	Male	822	2021-07-14 02:00:00	-81.5639	33.3458
Riparian	Male	822	2021-07-14 04:00:00	-81.5688	33.3429
Riparian	Male	822	2021-07-14 06:00:00	-81.559	33.3323
Riparian	Male	822	2021-07-14 12:00:00	-81.5581	33.3311
Riparian	Male	822	2021-07-14 18:00:00	-81.5583	33.3313
Riparian	Male	822	2021-07-14 20:00:00	-81.56	33.3319
Riparian	Male	822	2021-07-14 22:00:00	-81.5606	33.3371
Riparian	Male	822	2021-07-15	-81.5605	33.3371
Riparian	Male	822	2021-07-15 02:00:00	-81.5607	33.3371
Riparian	Male	822	2021-07-15 04:00:00	-81.5571	33.3376
Riparian	Male	822	2021-07-15 06:00:00	-81.555	33.3372
Riparian	Male	822	2021-07-15 12:00:00	-81.5562	33.337
Riparian	Male	822	2021-07-15 18:00:00	-81.556	33.3376
Riparian	Male	822	2021-07-15 20:00:00	-81.5603	33.3416
Riparian	Male	822	2021-07-15 22:00:00	-81.5643	33.3462
Riparian	Male	822	2021-07-16	-81.5643	33.3463
Riparian	Male	822	2021-07-16 02:00:00	-81.5666	33.3426
Riparian	Male	822	2021-07-16 04:00:00	-81.5616	33.3433
Riparian	Male	822	2021-07-16 06:00:00	-81.557	33.3402
Riparian	Male	822	2021-07-16 12:00:00	-81.5571	33.3392
Riparian	Male	822	2021-07-16 18:00:00	-81.5621	33.3394
Riparian	Male	822	2021-07-16 20:00:00	-81.5605	33.3371
Riparian	Male	822	2021-07-16 22:00:00	-81.5593	33.3355
Riparian	Male	822	2021-07-17	-81.5587	33.3351
Riparian	Male	822	2021-07-17 02:00:00	-81.5618	33.3392
Riparian	Male	822	2021-07-17 04:00:00	-81.5606	33.3416
Riparian	Male	822	2021-07-17 06:00:00	-81.5574	33.3384
Riparian	Male	822	2021-07-17 12:00:00	-81.5579	33.336
Riparian	Male	822	2021-07-17 20:00:00	-81.5606	33.3371
Riparian	Male	822	2021-07-17 22:00:00	-81.5606	33.3417
Riparian	Male	822	2021-07-18	-81.5606	33.3417
Riparian	Male	822	2021-07-18 02:00:00	-81.559	33.3354
Riparian	Male	822	2021-07-18 04:00:00	-81.5549	33.3326
Riparian	Male	822	2021-07-18 06:00:00	-81.5559	33.3302
Riparian	Male	822	2021-07-18 12:00:00	-81.5584	33.3313
Riparian	Male	822	2021-07-18 18:00:00	-81.5582	33.3314
Riparian	Male	822	2021-07-18 20:00:00	-81.5603	33.3411
Riparian	Male	822	2021-07-18 22:00:00	-81.5605	33.3416
Riparian	Male	822	2021-07-19	-81.5641	33.3459
Riparian	Male	822	2021-07-19 02:00:00	-81.5634	33.3463
Riparian	Male	822	2021-07-19 04:00:00	-81.5606	33.3416
Riparian	Male	822	2021-07-19 06:00:00	-81.5573	33.3385
Riparian	Male	822	2021-07-19 12:00:00	-81.5572	33.3384
Riparian	Male	822	2021-07-19 18:00:00	-81.5569	33.3386
Riparian	Male	822	2021-07-19 20:00:00	-81.561	33.3394
Riparian	Male	822	2021-07-19 22:00:00	-81.5564	33.3407
Riparian	Male	822	2021-07-20	-81.5536	33.3436
Riparian	Male	822	2021-07-20 02:00:00	-81.5575	33.3413
Riparian	Male	822	2021-07-20 04:00:00	-81.559	33.3404
Riparian	Male	822	2021-07-20 06:00:00	-81.5539	33.3371
Riparian	Male	822	2021-07-20 12:00:00	-81.5565	33.3366
Riparian	Male	822	2021-07-20 18:00:00	-81.5564	33.3367
Riparian	Male	822	2021-07-20 20:00:00	-81.5609	33.3394
Riparian	Male	822	2021-07-20 22:00:00	-81.5606	33.3416
Riparian	Male	822	2021-07-21	-81.5605	33.3416
Riparian	Male	822	2021-07-21 02:00:00	-81.5578	33.3401
Riparian	Male	822	2021-07-21 04:00:00	-81.5594	33.3356
Riparian	Male	822	2021-07-21 06:00:00	-81.563	33.3325
Riparian	Male	822	2021-07-21 12:00:00	-81.5565	33.3311
Riparian	Male	822	2021-07-21 18:00:00	-81.559	33.33
Riparian	Male	822	2021-07-21 20:00:00	-81.5599	33.3317
Riparian	Male	822	2021-07-21 22:00:00	-81.5593	33.3354
Riparian	Male	822	2021-07-22	-81.5619	33.3399
Riparian	Male	822	2021-07-22 02:00:00	-81.5611	33.3394
Riparian	Male	822	2021-07-22 04:00:00	-81.5603	33.3414
Riparian	Male	822	2021-07-22 06:00:00	-81.5623	33.3438
Riparian	Male	822	2021-07-22 12:00:00	-81.5624	33.3439
Riparian	Male	822	2021-07-22 20:00:00	-81.5614	33.3433
Riparian	Male	822	2021-07-23	-81.5621	33.3436
Riparian	Male	822	2021-07-23 02:00:00	-81.5625	33.344
Riparian	Male	822	2021-07-23 04:00:00	-81.5621	33.3435
Riparian	Male	822	2021-07-23 06:00:00	-81.5621	33.3437
Riparian	Male	822	2021-07-23 12:00:00	-81.5623	33.3436
Riparian	Male	822	2021-07-23 18:00:00	-81.5623	33.3436
Riparian	Male	822	2021-07-23 20:00:00	-81.5622	33.3445
Riparian	Male	822	2021-07-23 22:00:00	-81.5627	33.3455
Riparian	Male	822	2021-07-24	-81.5629	33.347
Riparian	Male	822	2021-07-24 02:00:00	-81.5638	33.3481
Riparian	Male	822	2021-07-24 04:00:00	-81.569	33.3539
Riparian	Male	822	2021-07-24 06:00:00	-81.5617	33.3614
Riparian	Male	822	2021-07-24 12:00:00	-81.5539	33.3661
Riparian	Male	822	2021-07-24 18:00:00	-81.5551	33.3676
Riparian	Male	822	2021-07-24 20:00:00	-81.5487	33.3695
Riparian	Male	822	2021-07-24 22:00:00	-81.5452	33.3675
Riparian	Male	822	2021-07-25	-81.5475	33.368
Riparian	Male	822	2021-07-25 02:00:00	-81.5472	33.3679
Riparian	Male	822	2021-07-25 04:00:00	-81.5476	33.3658
Riparian	Male	822	2021-07-25 06:00:00	-81.5465	33.3702
Riparian	Male	822	2021-07-25 12:00:00	-81.5442	33.371
Riparian	Male	822	2021-07-25 18:00:00	-81.5443	33.371
Riparian	Male	822	2021-07-25 20:00:00	-81.5469	33.3676
Riparian	Male	822	2021-07-25 22:00:00	-81.5462	33.3657
Riparian	Male	822	2021-07-26	-81.5463	33.3648
Riparian	Male	822	2021-07-26 02:00:00	-81.5459	33.3652
Riparian	Male	822	2021-07-26 04:00:00	-81.545	33.3663
Riparian	Male	822	2021-07-26 06:00:00	-81.5469	33.3692
Riparian	Male	822	2021-07-26 12:00:00	-81.5503	33.3693
Riparian	Male	822	2021-07-26 18:00:00	-81.5503	33.3691
Riparian	Male	822	2021-07-26 20:00:00	-81.5503	33.3673
Riparian	Male	822	2021-07-27	-81.5531	33.3617
Riparian	Male	822	2021-07-27 02:00:00	-81.549	33.3663
Riparian	Male	822	2021-07-27 04:00:00	-81.5485	33.3656
Riparian	Male	822	2021-07-27 06:00:00	-81.5518	33.3668
Riparian	Male	822	2021-07-27 12:00:00	-81.5509	33.3671
Riparian	Male	822	2021-07-27 18:00:00	-81.5512	33.3673
Riparian	Male	822	2021-07-27 20:00:00	-81.5453	33.3671
Riparian	Male	822	2021-07-27 22:00:00	-81.548	33.3654
Riparian	Male	822	2021-07-28	-81.5481	33.365
Riparian	Male	822	2021-07-28 02:00:00	-81.548	33.365
Riparian	Male	822	2021-07-28 04:00:00	-81.5489	33.3645
Riparian	Male	822	2021-07-28 06:00:00	-81.5554	33.3666
Riparian	Male	822	2021-07-28 12:00:00	-81.5553	33.371
Riparian	Male	822	2021-07-28 18:00:00	-81.5555	33.3702
Riparian	Male	822	2021-07-28 20:00:00	-81.5507	33.3738
Riparian	Male	822	2021-07-28 22:00:00	-81.5499	33.3753
Riparian	Male	822	2021-07-29	-81.5442	33.3686
Riparian	Male	822	2021-07-29 02:00:00	-81.5436	33.3685
Riparian	Male	822	2021-07-29 04:00:00	-81.5406	33.3639
Riparian	Male	822	2021-07-29 06:00:00	-81.5439	33.3708
Riparian	Male	822	2021-07-29 12:00:00	-81.5443	33.3709
Riparian	Male	822	2021-07-29 18:00:00	-81.5443	33.3709
Riparian	Male	822	2021-07-29 20:00:00	-81.5474	33.3696
Riparian	Male	822	2021-07-29 22:00:00	-81.5479	33.3697
Riparian	Male	822	2021-07-30	-81.549	33.3702
Riparian	Male	822	2021-07-30 02:00:00	-81.5468	33.3675
Riparian	Male	822	2021-07-30 04:00:00	-81.5483	33.3652
Riparian	Male	822	2021-07-30 06:00:00	-81.5488	33.3786
Riparian	Male	822	2021-07-30 18:00:00	-81.547	33.3701
Riparian	Male	822	2021-07-30 20:00:00	-81.546	33.3674
Riparian	Male	822	2021-07-30 22:00:00	-81.5453	33.3674
Riparian	Male	822	2021-07-31	-81.5469	33.3676
Riparian	Male	822	2021-07-31 02:00:00	-81.5488	33.3691
Riparian	Male	822	2021-07-31 04:00:00	-81.5497	33.37
Riparian	Male	822	2021-07-31 20:00:00	-81.5551	33.3667
Riparian	Male	822	2021-07-31 22:00:00	-81.5531	33.3652
Riparian	Male	822	2021-08-01	-81.5484	33.3666
Riparian	Male	822	2021-08-01 02:00:00	-81.5462	33.3649
Riparian	Male	822	2021-08-01 04:00:00	-81.5452	33.3664
Riparian	Male	822	2021-08-01 06:00:00	-81.5518	33.3667
Riparian	Male	822	2021-08-01 18:00:00	-81.55	33.3682
Riparian	Male	822	2021-08-01 20:00:00	-81.5514	33.3669
Riparian	Male	822	2021-08-01 22:00:00	-81.5518	33.3667
Riparian	Male	822	2021-08-02	-81.5475	33.3651
Riparian	Male	822	2021-08-02 02:00:00	-81.5457	33.3648
Riparian	Male	822	2021-08-02 04:00:00	-81.5455	33.3682
Riparian	Male	822	2021-08-02 06:00:00	-81.5464	33.3699
Riparian	Male	822	2021-08-02 12:00:00	-81.5498	33.3691
Riparian	Male	822	2021-08-02 18:00:00	-81.5497	33.3691
Riparian	Male	822	2021-08-02 20:00:00	-81.5489	33.3692
Riparian	Male	822	2021-08-02 22:00:00	-81.55	33.3721
Riparian	Male	822	2021-08-03	-81.5527	33.3746
Riparian	Male	822	2021-08-03 02:00:00	-81.5515	33.3752
Riparian	Male	822	2021-08-03 04:00:00	-81.5522	33.3729
Riparian	Male	822	2021-08-03 06:00:00	-81.552	33.3676
Riparian	Male	822	2021-08-03 12:00:00	-81.5535	33.3678
Riparian	Male	822	2021-08-03 18:00:00	-81.5534	33.3658
Riparian	Male	822	2021-08-03 20:00:00	-81.5545	33.3633
Riparian	Male	822	2021-08-03 22:00:00	-81.551	33.3649
Riparian	Male	822	2021-08-04	-81.5519	33.3652
Riparian	Male	822	2021-08-04 02:00:00	-81.5523	33.3668
Riparian	Male	822	2021-08-04 04:00:00	-81.5519	33.3679
Riparian	Male	822	2021-08-04 06:00:00	-81.5489	33.3679
Riparian	Male	822	2021-08-04 12:00:00	-81.5482	33.3701
Riparian	Male	822	2021-08-04 18:00:00	-81.5469	33.3681
Riparian	Male	822	2021-08-04 20:00:00	-81.5448	33.3706
Riparian	Male	822	2021-08-04 22:00:00	-81.5415	33.3654
Riparian	Male	822	2021-08-05	-81.5415	33.3654
Riparian	Male	822	2021-08-05 02:00:00	-81.5422	33.3667
Riparian	Male	822	2021-08-05 04:00:00	-81.5416	33.3654
Riparian	Male	822	2021-08-05 06:00:00	-81.5442	33.3707
Riparian	Male	822	2021-08-05 12:00:00	-81.545	33.3715
Riparian	Male	822	2021-08-05 18:00:00	-81.5451	33.3715
Riparian	Male	822	2021-08-05 20:00:00	-81.5433	33.3716
Riparian	Male	822	2021-08-05 22:00:00	-81.5415	33.3655
Riparian	Male	822	2021-08-06	-81.5415	33.3655
Riparian	Male	822	2021-08-06 02:00:00	-81.5413	33.3655
Riparian	Male	822	2021-08-06 04:00:00	-81.5414	33.3646
Riparian	Male	822	2021-08-06 06:00:00	-81.5467	33.3702
Riparian	Male	822	2021-08-06 12:00:00	-81.5463	33.3699
Riparian	Male	822	2021-08-06 20:00:00	-81.5499	33.37
Riparian	Male	822	2021-08-06 22:00:00	-81.5493	33.3694
Riparian	Male	822	2021-08-07	-81.5465	33.3682
Riparian	Male	822	2021-08-07 02:00:00	-81.5455	33.3651
Riparian	Male	822	2021-08-07 04:00:00	-81.5417	33.3652
Riparian	Male	822	2021-08-07 06:00:00	-81.5487	33.3723
Riparian	Male	822	2021-08-07 12:00:00	-81.5497	33.3754
Riparian	Male	822	2021-08-07 18:00:00	-81.5497	33.3755
Riparian	Male	822	2021-08-07 20:00:00	-81.5487	33.3719
Riparian	Male	822	2021-08-07 22:00:00	-81.5562	33.3719
Riparian	Male	822	2021-08-08	-81.5461	33.3647
Riparian	Male	822	2021-08-08 02:00:00	-81.5438	33.3648
Riparian	Male	822	2021-08-08 04:00:00	-81.5489	33.3662
Riparian	Male	822	2021-08-08 06:00:00	-81.5536	33.3657
Riparian	Male	822	2021-08-08 12:00:00	-81.5545	33.3681
Riparian	Male	822	2021-08-08 22:00:00	-81.5441	33.3648
Riparian	Male	822	2021-08-09	-81.5423	33.3644
Riparian	Male	822	2021-08-09 02:00:00	-81.5413	33.3652
Riparian	Male	822	2021-08-09 04:00:00	-81.5417	33.3641
Riparian	Male	822	2021-08-09 06:00:00	-81.5537	33.3659
Riparian	Male	822	2021-08-09 12:00:00	-81.5536	33.366
Riparian	Male	822	2021-08-09 20:00:00	-81.5548	33.3627
Riparian	Male	822	2021-08-09 22:00:00	-81.5492	33.3651
Riparian	Male	822	2021-08-10	-81.5468	33.3658
Riparian	Male	822	2021-08-10 02:00:00	-81.544	33.3646
Riparian	Male	822	2021-08-10 04:00:00	-81.5416	33.3648
Riparian	Male	822	2021-08-10 06:00:00	-81.5452	33.3709
Riparian	Male	822	2021-08-10 20:00:00	-81.5466	33.3682
Riparian	Male	822	2021-08-10 22:00:00	-81.5494	33.3655
Riparian	Male	822	2021-08-11	-81.5531	33.3628
Riparian	Male	822	2021-08-11 02:00:00	-81.5524	33.3606
Riparian	Male	822	2021-08-11 04:00:00	-81.5455	33.3665
Riparian	Male	822	2021-08-11 06:00:00	-81.5494	33.3699
Riparian	Male	822	2021-08-11 12:00:00	-81.5496	33.3684
Riparian	Male	822	2021-08-11 20:00:00	-81.5427	33.3674
Riparian	Male	822	2021-08-11 22:00:00	-81.5418	33.3649
Riparian	Male	822	2021-08-12	-81.5416	33.3647
Riparian	Male	822	2021-08-12 02:00:00	-81.5461	33.3651
Riparian	Male	822	2021-08-12 04:00:00	-81.5533	33.3651
Riparian	Male	822	2021-08-12 06:00:00	-81.5521	33.368
Riparian	Male	822	2021-08-12 20:00:00	-81.5474	33.369
Riparian	Male	822	2021-08-12 22:00:00	-81.5519	33.3681
Riparian	Male	822	2021-08-13	-81.5524	33.3646
Riparian	Male	822	2021-08-13 02:00:00	-81.5532	33.3634
Riparian	Male	822	2021-08-13 04:00:00	-81.5519	33.364
Riparian	Male	822	2021-08-13 06:00:00	-81.5518	33.3681
Riparian	Male	822	2021-08-13 12:00:00	-81.5544	33.3662
Riparian	Male	822	2021-08-13 18:00:00	-81.5523	33.3679
Riparian	Male	822	2021-08-13 20:00:00	-81.551	33.3656
Riparian	Male	822	2021-08-13 22:00:00	-81.5543	33.3624
Riparian	Male	822	2021-08-14	-81.5526	33.3647
Riparian	Male	822	2021-08-14 02:00:00	-81.5519	33.368
Riparian	Male	822	2021-08-14 04:00:00	-81.5529	33.3629
Riparian	Male	822	2021-08-14 06:00:00	-81.5551	33.3645
Riparian	Male	822	2021-08-14 12:00:00	-81.5542	33.3653
Riparian	Male	822	2021-08-14 18:00:00	-81.552	33.3679
Riparian	Male	822	2021-08-14 20:00:00	-81.5499	33.3691
Riparian	Male	822	2021-08-14 22:00:00	-81.5497	33.3692
Riparian	Male	822	2021-08-15	-81.5498	33.3755
Riparian	Male	822	2021-08-15 02:00:00	-81.5505	33.3777
Riparian	Male	822	2021-08-15 04:00:00	-81.5522	33.3751
Riparian	Male	822	2021-08-15 06:00:00	-81.5521	33.3661
Riparian	Male	822	2021-08-15 18:00:00	-81.5524	33.368
Riparian	Male	822	2021-08-15 20:00:00	-81.5537	33.3635
Riparian	Male	822	2021-08-15 22:00:00	-81.5543	33.3623
Riparian	Male	822	2021-08-16	-81.5542	33.3624
Riparian	Male	822	2021-08-16 02:00:00	-81.5459	33.3653
Riparian	Male	822	2021-08-16 04:00:00	-81.5439	33.3645
Riparian	Male	822	2021-08-16 06:00:00	-81.5518	33.3681
Riparian	Male	822	2021-08-16 12:00:00	-81.5508	33.3678
Riparian	Male	822	2021-08-16 18:00:00	-81.5509	33.3677
Riparian	Male	822	2021-08-16 20:00:00	-81.5539	33.365
Riparian	Male	822	2021-08-16 22:00:00	-81.5564	33.3614
Riparian	Male	822	2021-08-17	-81.5541	33.3677
Riparian	Male	822	2021-08-17 02:00:00	-81.5526	33.3685
Riparian	Male	822	2021-08-17 04:00:00	-81.5523	33.3666
Riparian	Male	822	2021-08-17 06:00:00	-81.5526	33.3686
Riparian	Male	822	2021-08-17 18:00:00	-81.5468	33.3701
Riparian	Male	822	2021-08-17 20:00:00	-81.5485	33.3661
Riparian	Male	822	2021-08-17 22:00:00	-81.5543	33.3629
Riparian	Male	822	2021-08-18	-81.5546	33.3624
Riparian	Male	822	2021-08-18 02:00:00	-81.5559	33.3642
Riparian	Male	822	2021-08-18 04:00:00	-81.5524	33.3674
Riparian	Male	822	2021-08-18 06:00:00	-81.5513	33.3669
Riparian	Male	822	2021-08-18 20:00:00	-81.5524	33.3646
Riparian	Male	822	2021-08-18 22:00:00	-81.546	33.3653
Riparian	Male	822	2021-08-19	-81.5461	33.365
Riparian	Male	822	2021-08-19 02:00:00	-81.5531	33.362
Riparian	Male	822	2021-08-19 04:00:00	-81.5559	33.3567
Riparian	Male	822	2021-08-19 06:00:00	-81.5592	33.3625
Riparian	Male	822	2021-08-19 12:00:00	-81.5541	33.3653
Riparian	Male	822	2021-08-19 18:00:00	-81.5518	33.368
Riparian	Male	822	2021-08-19 20:00:00	-81.5468	33.3667
Riparian	Male	822	2021-08-19 22:00:00	-81.5448	33.3649
Riparian	Male	822	2021-08-20	-81.5418	33.3647
Riparian	Male	822	2021-08-20 02:00:00	-81.5443	33.3697
Riparian	Male	822	2021-08-20 04:00:00	-81.5429	33.3697
Riparian	Male	822	2021-08-20 06:00:00	-81.5522	33.3665
Riparian	Male	822	2021-08-20 12:00:00	-81.5545	33.3667
Riparian	Male	822	2021-08-20 18:00:00	-81.5525	33.3685
Riparian	Male	822	2021-08-20 20:00:00	-81.5516	33.3654
Riparian	Male	822	2021-08-20 22:00:00	-81.5544	33.3624
Riparian	Male	822	2021-08-21	-81.5523	33.3634
Riparian	Male	822	2021-08-21 02:00:00	-81.5463	33.3648
Riparian	Male	822	2021-08-21 04:00:00	-81.5431	33.37
Riparian	Male	822	2021-08-21 06:00:00	-81.5441	33.3705
Riparian	Male	822	2021-08-21 12:00:00	-81.5468	33.3701
Riparian	Male	822	2021-08-21 18:00:00	-81.5453	33.3691
Riparian	Male	822	2021-08-21 20:00:00	-81.5499	33.372
Riparian	Male	822	2021-08-21 22:00:00	-81.5523	33.3747
Riparian	Male	822	2021-08-22	-81.5536	33.3763
Riparian	Male	822	2021-08-22 02:00:00	-81.5523	33.372
Riparian	Male	822	2021-08-22 04:00:00	-81.5514	33.3675
Riparian	Male	822	2021-08-22 06:00:00	-81.5444	33.3649
Riparian	Male	822	2021-08-22 12:00:00	-81.5497	33.369
Riparian	Male	822	2021-08-22 18:00:00	-81.5519	33.3681
Riparian	Male	822	2021-08-22 20:00:00	-81.5532	33.3658
Riparian	Male	822	2021-08-22 22:00:00	-81.5532	33.3635
Riparian	Male	822	2021-08-23	-81.5495	33.3654
Riparian	Male	822	2021-08-23 02:00:00	-81.5438	33.3648
Riparian	Male	822	2021-08-23 04:00:00	-81.5413	33.3649
Riparian	Male	822	2021-08-23 06:00:00	-81.5477	33.3696
Riparian	Male	822	2021-08-23 12:00:00	-81.5479	33.3698
Riparian	Male	822	2021-08-23 18:00:00	-81.548	33.3698
Riparian	Male	822	2021-08-23 20:00:00	-81.5481	33.3685
Riparian	Male	822	2021-08-23 22:00:00	-81.5532	33.3651
Riparian	Male	822	2021-08-24	-81.5527	33.3667
Riparian	Male	822	2021-08-24 02:00:00	-81.5515	33.3679
Riparian	Male	822	2021-08-24 04:00:00	-81.551	33.367
Riparian	Male	822	2021-08-24 06:00:00	-81.5569	33.3637
Riparian	Male	822	2021-08-24 12:00:00	-81.5564	33.3651
Riparian	Male	822	2021-08-24 18:00:00	-81.5557	33.3662
Riparian	Male	822	2021-08-24 20:00:00	-81.5519	33.3682
Riparian	Male	822	2021-08-24 22:00:00	-81.553	33.3623
Riparian	Male	822	2021-08-25	-81.5505	33.3654
Riparian	Male	822	2021-08-25 02:00:00	-81.5481	33.367
Riparian	Male	822	2021-08-25 04:00:00	-81.5471	33.3651
Riparian	Male	822	2021-08-25 06:00:00	-81.5479	33.3706
Riparian	Male	822	2021-08-25 12:00:00	-81.5464	33.3704
Riparian	Male	822	2021-08-25 18:00:00	-81.545	33.3676
Riparian	Male	822	2021-08-25 20:00:00	-81.5439	33.3701
Riparian	Male	822	2021-08-25 22:00:00	-81.5464	33.3688
Riparian	Male	822	2021-08-26	-81.5461	33.3658
Riparian	Male	822	2021-08-26 02:00:00	-81.5463	33.3649
Riparian	Male	822	2021-08-26 04:00:00	-81.5519	33.3667
Riparian	Male	822	2021-08-26 06:00:00	-81.554	33.3652
Riparian	Male	822	2021-08-26 12:00:00	-81.5541	33.3652
Riparian	Male	822	2021-08-26 18:00:00	-81.5518	33.3679
Riparian	Male	822	2021-08-26 20:00:00	-81.5489	33.366
Riparian	Male	822	2021-08-26 22:00:00	-81.5532	33.3643
Riparian	Male	822	2021-08-27	-81.5523	33.3639
Riparian	Male	822	2021-08-27 02:00:00	-81.5474	33.3661
Riparian	Male	822	2021-08-27 04:00:00	-81.5452	33.3652
Riparian	Male	822	2021-08-27 06:00:00	-81.5449	33.3709
Riparian	Male	822	2021-08-27 12:00:00	-81.5468	33.3701
Riparian	Male	822	2021-08-27 20:00:00	-81.5477	33.3695
Riparian	Male	822	2021-08-27 22:00:00	-81.5415	33.3648
Riparian	Male	822	2021-08-28	-81.5421	33.3651
Riparian	Male	822	2021-08-28 02:00:00	-81.5416	33.3662
Riparian	Male	822	2021-08-28 04:00:00	-81.5442	33.3713
Riparian	Male	822	2021-08-28 06:00:00	-81.5436	33.371
Riparian	Male	822	2021-08-28 12:00:00	-81.5497	33.3691
Riparian	Male	822	2021-08-28 18:00:00	-81.5519	33.3681
Riparian	Male	822	2021-08-28 20:00:00	-81.5518	33.368
Riparian	Male	822	2021-08-28 22:00:00	-81.5526	33.3645
Riparian	Male	822	2021-08-29	-81.555	33.3636
Riparian	Male	822	2021-08-29 02:00:00	-81.5519	33.368
Riparian	Male	822	2021-08-29 04:00:00	-81.5471	33.367
Riparian	Male	822	2021-08-29 06:00:00	-81.5519	33.3674
Riparian	Male	822	2021-08-29 12:00:00	-81.5555	33.3698
Riparian	Male	822	2021-08-29 20:00:00	-81.5525	33.3662
Riparian	Male	822	2021-08-29 22:00:00	-81.5525	33.3632
Riparian	Male	822	2021-08-30	-81.5496	33.3658
Riparian	Male	822	2021-08-30 02:00:00	-81.5456	33.3649
Riparian	Male	822	2021-08-30 04:00:00	-81.5481	33.3693
Riparian	Male	822	2021-08-30 06:00:00	-81.5468	33.3703
Riparian	Male	822	2021-08-30 12:00:00	-81.5477	33.3709
Riparian	Male	822	2021-08-30 18:00:00	-81.552	33.3682
Riparian	Male	822	2021-08-30 20:00:00	-81.5513	33.3668
Riparian	Male	822	2021-08-30 22:00:00	-81.5457	33.3654
Riparian	Male	822	2021-08-31	-81.5415	33.3649
Riparian	Male	822	2021-08-31 02:00:00	-81.544	33.3714
Riparian	Male	822	2021-08-31 04:00:00	-81.5475	33.3752
Riparian	Male	822	2021-08-31 06:00:00	-81.5557	33.3719
Riparian	Male	822	2021-08-31 12:00:00	-81.5541	33.3696
Riparian	Male	822	2021-08-31 18:00:00	-81.5524	33.3679
Riparian	Male	822	2021-08-31 20:00:00	-81.5551	33.3637
Riparian	Male	822	2021-08-31 22:00:00	-81.5594	33.3619
Riparian	Male	822	2021-09-01	-81.5573	33.3595
Riparian	Male	822	2021-09-01 02:00:00	-81.5542	33.3624
Riparian	Male	822	2021-09-01 04:00:00	-81.5523	33.3645
Riparian	Male	822	2021-09-01 06:00:00	-81.5521	33.3675
Riparian	Male	822	2021-09-01 18:00:00	-81.5533	33.366
Riparian	Male	822	2021-09-01 20:00:00	-81.5507	33.3646
Riparian	Male	822	2021-09-01 22:00:00	-81.5475	33.3666
Riparian	Male	822	2021-09-02	-81.5429	33.3696
Riparian	Male	822	2021-09-02 02:00:00	-81.5418	33.3648
Riparian	Male	822	2021-09-02 04:00:00	-81.5423	33.3645
Riparian	Male	822	2021-09-02 06:00:00	-81.5456	33.3705
Riparian	Male	822	2021-09-02 12:00:00	-81.5468	33.3701
Riparian	Male	822	2021-09-02 18:00:00	-81.5467	33.3701
Riparian	Male	822	2021-09-02 20:00:00	-81.5481	33.3697
Riparian	Male	822	2021-09-02 22:00:00	-81.5434	33.3647
Riparian	Male	822	2021-09-03	-81.5415	33.3648
Riparian	Male	822	2021-09-03 02:00:00	-81.5419	33.364
Riparian	Male	822	2021-09-03 04:00:00	-81.5419	33.3663
Riparian	Male	822	2021-09-03 06:00:00	-81.5429	33.3712
Riparian	Male	822	2021-09-03 12:00:00	-81.5468	33.3701
Riparian	Male	822	2021-09-03 18:00:00	-81.547	33.3701
Riparian	Male	822	2021-09-03 20:00:00	-81.5496	33.369
Riparian	Male	822	2021-09-03 22:00:00	-81.5526	33.3651
Riparian	Male	822	2021-09-04	-81.5553	33.365
Riparian	Male	822	2021-09-04 02:00:00	-81.5539	33.3633
Riparian	Male	822	2021-09-04 04:00:00	-81.5484	33.3667
Riparian	Male	822	2021-09-04 06:00:00	-81.5501	33.3682
Riparian	Male	822	2021-09-04 12:00:00	-81.5512	33.3693
Riparian	Male	822	2021-09-04 18:00:00	-81.5507	33.3684
Riparian	Male	822	2021-09-04 20:00:00	-81.5517	33.368
Riparian	Male	822	2021-09-04 22:00:00	-81.5525	33.3677
Riparian	Male	822	2021-09-05	-81.5519	33.3723
Riparian	Male	822	2021-09-05 02:00:00	-81.5541	33.373
Riparian	Male	822	2021-09-05 04:00:00	-81.5614	33.369
Riparian	Male	822	2021-09-05 06:00:00	-81.5497	33.3722
Riparian	Male	822	2021-09-05 12:00:00	-81.5463	33.37
Riparian	Male	822	2021-09-05 20:00:00	-81.5422	33.3704
Riparian	Male	822	2021-09-05 22:00:00	-81.5439	33.37
Riparian	Male	822	2021-09-06	-81.544	33.3685
Riparian	Male	822	2021-09-06 02:00:00	-81.5459	33.3676
Riparian	Male	822	2021-09-06 04:00:00	-81.5513	33.365
Riparian	Male	822	2021-09-06 06:00:00	-81.556	33.3643
Riparian	Male	822	2021-09-06 12:00:00	-81.5544	33.3662
Riparian	Male	822	2021-09-06 18:00:00	-81.5537	33.3658
Riparian	Male	822	2021-09-06 20:00:00	-81.5519	33.368
Riparian	Male	822	2021-09-07	-81.5507	33.3653
Riparian	Male	822	2021-09-07 02:00:00	-81.5462	33.3648
Riparian	Male	822	2021-09-07 04:00:00	-81.5461	33.3651
Riparian	Male	822	2021-09-07 06:00:00	-81.5486	33.3694
Riparian	Male	822	2021-09-07 22:00:00	-81.5413	33.365
Riparian	Male	822	2021-09-08	-81.5416	33.3649
Riparian	Male	822	2021-09-08 02:00:00	-81.5439	33.3705
Riparian	Male	822	2021-09-08 04:00:00	-81.545	33.3703
Riparian	Male	822	2021-09-08 06:00:00	-81.5453	33.3704
Riparian	Male	822	2021-09-08 12:00:00	-81.5468	33.3702
Riparian	Male	822	2021-09-08 20:00:00	-81.5497	33.3754
Riparian	Male	822	2021-09-08 22:00:00	-81.5519	33.3739
Riparian	Male	822	2021-09-09	-81.5514	33.3755
Riparian	Male	822	2021-09-09 02:00:00	-81.5494	33.3763
Riparian	Male	822	2021-09-09 04:00:00	-81.5466	33.3735
Riparian	Male	822	2021-09-09 06:00:00	-81.5503	33.3679
Riparian	Male	822	2021-09-09 12:00:00	-81.5525	33.3677
Riparian	Male	822	2021-09-09 18:00:00	-81.5528	33.3679
Riparian	Male	822	2021-09-09 20:00:00	-81.5507	33.3656
Riparian	Male	822	2021-09-09 22:00:00	-81.5532	33.3634
Riparian	Male	822	2021-09-10	-81.5438	33.3653
Riparian	Male	822	2021-09-10 02:00:00	-81.5438	33.3649
Riparian	Male	822	2021-09-10 04:00:00	-81.5417	33.3638
Riparian	Male	822	2021-09-10 06:00:00	-81.5424	33.3669
Riparian	Male	822	2021-09-10 18:00:00	-81.544	33.3711
Riparian	Male	822	2021-09-10 20:00:00	-81.5429	33.3667
Riparian	Male	822	2021-09-10 22:00:00	-81.5427	33.3647
Riparian	Male	822	2021-09-11	-81.5493	33.366
Riparian	Male	822	2021-09-11 02:00:00	-81.5549	33.3707
Riparian	Male	822	2021-09-11 04:00:00	-81.5513	33.3725
Riparian	Male	822	2021-09-11 06:00:00	-81.5523	33.3706
Riparian	Male	822	2021-09-11 12:00:00	-81.5542	33.3697
Riparian	Male	822	2021-09-11 18:00:00	-81.5506	33.37
Riparian	Male	822	2021-09-11 20:00:00	-81.5454	33.3675
Riparian	Male	822	2021-09-11 22:00:00	-81.5435	33.3692
Riparian	Male	822	2021-09-12	-81.5407	33.3694
Riparian	Male	822	2021-09-12 02:00:00	-81.5397	33.3682
Riparian	Male	822	2021-09-12 04:00:00	-81.542	33.3703
Riparian	Male	822	2021-09-12 06:00:00	-81.5441	33.3714
Riparian	Male	822	2021-09-12 18:00:00	-81.5442	33.3684
Riparian	Male	822	2021-09-12 20:00:00	-81.5435	33.3697
Riparian	Male	822	2021-09-12 22:00:00	-81.5429	33.3671
Riparian	Male	822	2021-09-13	-81.5418	33.3639
Riparian	Male	822	2021-09-13 02:00:00	-81.5463	33.3648
Riparian	Male	822	2021-09-13 04:00:00	-81.55	33.3667
Riparian	Male	822	2021-09-13 06:00:00	-81.5501	33.3681
Riparian	Male	822	2021-09-13 12:00:00	-81.5477	33.3699
Riparian	Male	822	2021-09-13 18:00:00	-81.5467	33.3703
Riparian	Male	822	2021-09-13 20:00:00	-81.5429	33.3668
Riparian	Male	822	2021-09-13 22:00:00	-81.5414	33.3639
Riparian	Male	822	2021-09-14	-81.5411	33.3637
Riparian	Male	822	2021-09-14 02:00:00	-81.5441	33.3648
Riparian	Male	822	2021-09-14 04:00:00	-81.5451	33.3709
Riparian	Male	822	2021-09-14 06:00:00	-81.5483	33.3732
Riparian	Male	822	2021-09-14 18:00:00	-81.5511	33.37
Riparian	Male	822	2021-09-14 20:00:00	-81.5571	33.3766
Riparian	Male	822	2021-09-14 22:00:00	-81.5519	33.38
Riparian	Male	822	2021-09-15	-81.5527	33.3842
Riparian	Male	822	2021-09-15 02:00:00	-81.5574	33.379
Riparian	Male	822	2021-09-15 04:00:00	-81.5528	33.3739
Riparian	Male	822	2021-09-15 06:00:00	-81.5506	33.3704
Riparian	Male	822	2021-09-15 12:00:00	-81.5504	33.3679
Riparian	Male	822	2021-09-15 18:00:00	-81.5529	33.3676
Riparian	Male	822	2021-09-15 20:00:00	-81.5515	33.3649
Riparian	Male	822	2021-09-15 22:00:00	-81.5507	33.3655
Riparian	Male	822	2021-09-16	-81.5537	33.3659
Riparian	Male	822	2021-09-16 02:00:00	-81.5457	33.3655
Riparian	Male	822	2021-09-16 04:00:00	-81.5414	33.3656
Riparian	Male	822	2021-09-16 06:00:00	-81.5453	33.3702
Riparian	Male	822	2021-09-16 12:00:00	-81.5453	33.3704
Riparian	Male	822	2021-09-16 18:00:00	-81.5454	33.3702
Riparian	Male	822	2021-09-16 20:00:00	-81.5435	33.3672
Riparian	Male	822	2021-09-16 22:00:00	-81.5423	33.3645
Riparian	Male	822	2021-09-17	-81.5403	33.3631
Riparian	Male	822	2021-09-17 02:00:00	-81.5413	33.3665
Riparian	Male	822	2021-09-17 04:00:00	-81.5431	33.3716
Riparian	Male	822	2021-09-17 06:00:00	-81.5479	33.3705
Riparian	Male	822	2021-09-17 12:00:00	-81.5479	33.3706
Riparian	Male	822	2021-09-17 20:00:00	-81.5418	33.3642
Riparian	Male	822	2021-09-17 22:00:00	-81.5406	33.3631
Riparian	Male	822	2021-09-18	-81.5398	33.3631
Riparian	Male	822	2021-09-18 02:00:00	-81.5418	33.364
Riparian	Male	822	2021-09-18 04:00:00	-81.5507	33.366
Riparian	Male	822	2021-09-18 06:00:00	-81.5517	33.3666
Riparian	Male	822	2021-09-18 18:00:00	-81.5514	33.3718
Riparian	Male	822	2021-09-18 20:00:00	-81.5466	33.3678
Riparian	Male	822	2021-09-18 22:00:00	-81.5433	33.3682
Riparian	Male	822	2021-09-19	-81.5485	33.3762
Riparian	Male	822	2021-09-19 02:00:00	-81.5515	33.382
Riparian	Male	822	2021-09-19 04:00:00	-81.5544	33.3791
Riparian	Male	822	2021-09-19 06:00:00	-81.5569	33.3718
Riparian	Male	822	2021-09-19 12:00:00	-81.5561	33.3701
Riparian	Male	822	2021-09-19 18:00:00	-81.5526	33.3685
Riparian	Male	822	2021-09-19 20:00:00	-81.5437	33.3664
Riparian	Male	822	2021-09-19 22:00:00	-81.5411	33.3661
Riparian	Male	822	2021-09-20	-81.5389	33.3666
Riparian	Male	822	2021-09-20 02:00:00	-81.5399	33.3667
Riparian	Male	822	2021-09-20 04:00:00	-81.54	33.3626
Riparian	Male	822	2021-09-20 06:00:00	-81.5419	33.3697
Riparian	Male	822	2021-09-20 18:00:00	-81.5446	33.3709
Riparian	Male	822	2021-09-20 20:00:00	-81.5507	33.3819
Riparian	Male	822	2021-09-20 22:00:00	-81.5559	33.3791
Riparian	Male	822	2021-09-21	-81.5619	33.3726
Riparian	Male	822	2021-09-21 02:00:00	-81.5591	33.3706
Riparian	Male	822	2021-09-21 04:00:00	-81.5491	33.3688
Riparian	Male	822	2021-09-21 06:00:00	-81.5468	33.3648
Riparian	Male	822	2021-09-21 12:00:00	-81.5513	33.3674
Riparian	Male	822	2021-09-21 20:00:00	-81.5427	33.3652
Riparian	Male	822	2021-09-21 22:00:00	-81.5399	33.3631
Riparian	Male	822	2021-09-22	-81.5393	33.363
Riparian	Male	822	2021-09-22 02:00:00	-81.5415	33.3653
Riparian	Male	822	2021-09-22 04:00:00	-81.5389	33.3661
Riparian	Male	822	2021-09-22 20:00:00	-81.5484	33.372
Riparian	Male	822	2021-09-22 22:00:00	-81.5544	33.3746
Riparian	Male	822	2021-09-23	-81.5596	33.3701
Riparian	Male	822	2021-09-23 02:00:00	-81.5588	33.3716
Riparian	Male	822	2021-09-23 04:00:00	-81.5525	33.3664
Riparian	Male	822	2021-09-23 06:00:00	-81.5546	33.3672
Riparian	Male	822	2021-09-23 12:00:00	-81.5545	33.3669
Riparian	Male	822	2021-09-23 18:00:00	-81.5545	33.3661
Riparian	Male	822	2021-09-23 20:00:00	-81.5474	33.3653
Riparian	Male	822	2021-09-23 22:00:00	-81.5425	33.3643
Riparian	Male	822	2021-09-24	-81.5386	33.3665
Riparian	Male	822	2021-09-24 02:00:00	-81.5393	33.3658
Riparian	Male	822	2021-09-24 04:00:00	-81.5421	33.3686
Riparian	Male	822	2021-09-24 06:00:00	-81.5435	33.3683
Riparian	Male	822	2021-09-24 12:00:00	-81.5453	33.3702
Riparian	Male	822	2021-09-24 18:00:00	-81.5484	33.3694
Riparian	Male	822	2021-09-24 20:00:00	-81.5421	33.3654
Riparian	Male	822	2021-09-24 22:00:00	-81.5386	33.3664
Riparian	Male	822	2021-09-25	-81.5388	33.3664
Riparian	Male	822	2021-09-25 02:00:00	-81.5397	33.3659
Riparian	Male	822	2021-09-25 04:00:00	-81.5397	33.3648
Riparian	Male	822	2021-09-25 06:00:00	-81.5439	33.3715
Riparian	Male	822	2021-09-25 12:00:00	-81.5451	33.3716
Riparian	Male	822	2021-09-25 18:00:00	-81.5473	33.3744
Riparian	Male	822	2021-09-25 20:00:00	-81.5507	33.3803
Riparian	Male	822	2021-09-25 22:00:00	-81.5556	33.3783
Riparian	Male	822	2021-09-26	-81.552	33.3766
Riparian	Male	822	2021-09-26 02:00:00	-81.5507	33.3708
Riparian	Male	822	2021-09-26 04:00:00	-81.5481	33.3698
Riparian	Male	822	2021-09-26 06:00:00	-81.5436	33.3679
Riparian	Male	822	2021-09-26 20:00:00	-81.5385	33.3595
Riparian	Male	822	2021-09-26 22:00:00	-81.5388	33.3638
Riparian	Male	822	2021-09-27	-81.5385	33.3642
Riparian	Male	822	2021-09-27 02:00:00	-81.5391	33.366
Riparian	Male	822	2021-09-27 04:00:00	-81.5398	33.3659
Riparian	Male	822	2021-09-27 06:00:00	-81.5506	33.3679
Riparian	Male	822	2021-09-27 20:00:00	-81.5491	33.3688
Riparian	Male	822	2021-09-27 22:00:00	-81.5549	33.3744
Riparian	Male	822	2021-09-28	-81.5538	33.3784
Riparian	Male	822	2021-09-28 02:00:00	-81.5487	33.3763
Riparian	Male	822	2021-09-28 04:00:00	-81.5475	33.375
Riparian	Male	822	2021-09-28 06:00:00	-81.5429	33.3714
Riparian	Male	822	2021-09-28 18:00:00	-81.5467	33.3702
Riparian	Male	822	2021-09-28 20:00:00	-81.5452	33.3643
Riparian	Male	822	2021-09-28 22:00:00	-81.5426	33.3652
Riparian	Male	822	2021-09-29	-81.5415	33.3651
Riparian	Male	822	2021-09-29 02:00:00	-81.5415	33.3654
Riparian	Male	822	2021-09-29 04:00:00	-81.5422	33.3677
Riparian	Male	822	2021-09-29 06:00:00	-81.5515	33.3674
Riparian	Male	822	2021-09-29 20:00:00	-81.5549	33.377
Riparian	Male	822	2021-09-29 22:00:00	-81.5502	33.3825
Riparian	Male	822	2021-09-30	-81.5479	33.3835
Riparian	Male	822	2021-09-30 02:00:00	-81.5529	33.3843
Riparian	Male	822	2021-09-30 04:00:00	-81.558	33.3775
Riparian	Male	822	2021-09-30 06:00:00	-81.5599	33.3705
Riparian	Male	822	2021-09-30 20:00:00	-81.5464	33.3696
Riparian	Male	822	2021-09-30 22:00:00	-81.5437	33.3685
Riparian	Male	822	2021-10-01	-81.5421	33.3642
Riparian	Male	822	2021-10-01 02:00:00	-81.5393	33.3651
Riparian	Male	822	2021-10-01 04:00:00	-81.5438	33.3669
Riparian	Male	822	2021-10-01 06:00:00	-81.5522	33.3669
Riparian	Male	822	2021-10-01 20:00:00	-81.5555	33.3684
Riparian	Male	822	2021-10-01 22:00:00	-81.5539	33.3739
Riparian	Male	822	2021-10-02	-81.5565	33.3724
Riparian	Male	822	2021-10-02 02:00:00	-81.5562	33.3722
Riparian	Male	822	2021-10-02 04:00:00	-81.5501	33.37
Riparian	Male	822	2021-10-02 06:00:00	-81.5484	33.3694
Riparian	Male	822	2021-10-02 12:00:00	-81.5467	33.3702
Riparian	Male	822	2021-10-02 18:00:00	-81.5467	33.3701
Riparian	Male	822	2021-10-02 20:00:00	-81.5443	33.3671
Riparian	Male	822	2021-10-02 22:00:00	-81.5426	33.3661
Riparian	Male	822	2021-10-03	-81.5407	33.3654
Riparian	Male	822	2021-10-03 02:00:00	-81.5452	33.3677
Riparian	Male	822	2021-10-03 04:00:00	-81.5447	33.3665
Riparian	Male	822	2021-10-03 06:00:00	-81.5498	33.3694
Riparian	Male	822	2021-10-03 20:00:00	-81.5467	33.3653
Riparian	Male	822	2021-10-03 22:00:00	-81.5437	33.3661
Riparian	Male	822	2021-10-04	-81.544	33.3714
Riparian	Male	822	2021-10-04 02:00:00	-81.544	33.3711
Riparian	Male	822	2021-10-04 04:00:00	-81.5436	33.3683
Riparian	Male	822	2021-10-04 06:00:00	-81.5453	33.3664
Riparian	Male	822	2021-10-04 20:00:00	-81.5572	33.372
Riparian	Male	822	2021-10-04 22:00:00	-81.556	33.3721
Riparian	Male	822	2021-10-05	-81.5532	33.3768
Riparian	Male	822	2021-10-05 02:00:00	-81.5519	33.3764
Riparian	Male	822	2021-10-05 04:00:00	-81.5466	33.3703
Riparian	Male	822	2021-10-05 06:00:00	-81.5461	33.3699
Riparian	Male	822	2021-10-05 12:00:00	-81.5476	33.3708
Riparian	Male	822	2021-10-05 18:00:00	-81.5475	33.3709
Riparian	Male	822	2021-10-05 20:00:00	-81.5464	33.3653
Riparian	Male	822	2021-10-05 22:00:00	-81.5495	33.3664
Riparian	Male	822	2021-10-06	-81.5513	33.3647
Riparian	Male	822	2021-10-06 02:00:00	-81.5528	33.3659
Riparian	Male	822	2021-10-06 04:00:00	-81.5528	33.3655
Riparian	Male	822	2021-10-06 06:00:00	-81.5529	33.3659
Riparian	Male	822	2021-10-06 18:00:00	-81.5513	33.3659
Riparian	Male	822	2021-10-06 20:00:00	-81.5492	33.369
Riparian	Male	822	2021-10-06 22:00:00	-81.5575	33.3718
Riparian	Male	822	2021-10-07	-81.5582	33.3722
Riparian	Male	822	2021-10-07 02:00:00	-81.5586	33.3712
Riparian	Male	822	2021-10-07 04:00:00	-81.549	33.3687
Riparian	Male	822	2021-10-07 06:00:00	-81.5465	33.3653
Riparian	Male	822	2021-10-07 12:00:00	-81.5464	33.3654
Riparian	Male	822	2021-10-07 18:00:00	-81.5463	33.3653
Riparian	Male	822	2021-10-07 20:00:00	-81.5443	33.3696
Riparian	Male	822	2021-10-07 22:00:00	-81.5518	33.3745
Riparian	Male	822	2021-10-08	-81.5554	33.3738
Riparian	Male	822	2021-10-08 02:00:00	-81.5589	33.3704
Riparian	Male	822	2021-10-08 04:00:00	-81.5555	33.3685
Riparian	Male	822	2021-10-08 06:00:00	-81.5518	33.3709
Riparian	Male	822	2021-10-08 12:00:00	-81.5511	33.3714
Riparian	Male	822	2021-10-08 18:00:00	-81.5499	33.3701
Riparian	Male	822	2021-10-08 20:00:00	-81.5466	33.3701
Riparian	Male	822	2021-10-08 22:00:00	-81.5413	33.3651
Riparian	Male	822	2021-10-09	-81.5448	33.3663
Riparian	Male	822	2021-10-09 02:00:00	-81.5502	33.3666
Riparian	Male	822	2021-10-09 04:00:00	-81.5493	33.3666
Riparian	Male	822	2021-10-09 06:00:00	-81.5484	33.3663
Riparian	Male	822	2021-10-09 18:00:00	-81.5522	33.3678
Riparian	Male	822	2021-10-09 20:00:00	-81.5544	33.3755
Riparian	Male	822	2021-10-09 22:00:00	-81.5533	33.3811
Riparian	Male	822	2021-10-10	-81.5508	33.3816
Riparian	Male	822	2021-10-10 02:00:00	-81.5489	33.3725
Riparian	Male	822	2021-10-10 04:00:00	-81.5451	33.3709
Riparian	Male	822	2021-10-10 06:00:00	-81.5464	33.3652
Riparian	Male	822	2021-10-10 18:00:00	-81.5503	33.3604
Riparian	Male	822	2021-10-10 20:00:00	-81.5478	33.3661
Riparian	Male	822	2021-10-10 22:00:00	-81.5477	33.3657
Riparian	Male	822	2021-10-11	-81.5516	33.3668
Riparian	Male	822	2021-10-11 02:00:00	-81.5461	33.3647
Riparian	Male	822	2021-10-11 04:00:00	-81.5448	33.368
Riparian	Male	822	2021-10-11 06:00:00	-81.5469	33.3702
Riparian	Male	822	2021-10-11 12:00:00	-81.5478	33.37
Riparian	Male	822	2021-10-11 20:00:00	-81.5493	33.3692
Riparian	Male	822	2021-10-11 22:00:00	-81.557	33.3716
Riparian	Male	822	2021-10-12	-81.56	33.3703
Riparian	Male	822	2021-10-12 02:00:00	-81.5595	33.3698
Riparian	Male	822	2021-10-12 04:00:00	-81.5507	33.3706
Riparian	Male	822	2021-10-12 06:00:00	-81.5516	33.3656
Riparian	Male	822	2021-10-12 18:00:00	-81.55	33.3671
Riparian	Male	822	2021-10-12 20:00:00	-81.5477	33.3661
Riparian	Male	822	2021-10-12 22:00:00	-81.5481	33.3661
Riparian	Male	822	2021-10-13	-81.5486	33.3694
Riparian	Male	822	2021-10-13 02:00:00	-81.5477	33.3699
Riparian	Male	822	2021-10-13 04:00:00	-81.5466	33.3702
Riparian	Male	822	2021-10-13 06:00:00	-81.5434	33.3682
Riparian	Male	822	2021-10-13 18:00:00	-81.5502	33.3689
Riparian	Male	822	2021-10-13 20:00:00	-81.5555	33.3731
Riparian	Male	822	2021-10-13 22:00:00	-81.5554	33.3739
Riparian	Male	822	2021-10-14	-81.5509	33.3706
Riparian	Male	822	2021-10-14 02:00:00	-81.5478	33.3661
Riparian	Male	822	2021-10-14 04:00:00	-81.5463	33.3653
Riparian	Male	822	2021-10-14 06:00:00	-81.5492	33.3654
Riparian	Male	822	2021-10-14 20:00:00	-81.5496	33.3655
Riparian	Male	822	2021-10-14 22:00:00	-81.5466	33.3666
Riparian	Male	822	2021-10-15	-81.5439	33.3678
Riparian	Male	822	2021-10-15 02:00:00	-81.5446	33.3685
Riparian	Male	822	2021-10-15 04:00:00	-81.5462	33.3709
Riparian	Male	822	2021-10-15 06:00:00	-81.5494	33.3717
Riparian	Male	822	2021-10-15 18:00:00	-81.5492	33.369
Riparian	Male	822	2021-10-15 20:00:00	-81.5537	33.3728
Riparian	Male	822	2021-10-15 22:00:00	-81.5576	33.3714
Riparian	Male	822	2021-10-16	-81.5576	33.3715
Riparian	Male	822	2021-10-16 02:00:00	-81.5606	33.3703
Riparian	Male	822	2021-10-16 04:00:00	-81.5599	33.3701
Riparian	Male	822	2021-10-16 06:00:00	-81.5491	33.3693
Riparian	Male	822	2021-10-16 18:00:00	-81.5492	33.3693
Riparian	Male	822	2021-10-16 20:00:00	-81.5503	33.3731
Riparian	Male	822	2021-10-16 22:00:00	-81.5547	33.3779
Riparian	Male	822	2021-10-17	-81.553	33.3746
Riparian	Male	822	2021-10-17 02:00:00	-81.5484	33.3662
Riparian	Male	822	2021-10-17 04:00:00	-81.5485	33.3656
Riparian	Male	822	2021-10-17 06:00:00	-81.5522	33.3666
Riparian	Male	822	2021-10-17 12:00:00	-81.5533	33.3656
Riparian	Male	822	2021-10-17 18:00:00	-81.5596	33.3833
Riparian	Male	822	2021-10-17 20:00:00	-81.5516	33.3637
Riparian	Male	822	2021-10-17 22:00:00	-81.5545	33.365
Riparian	Male	822	2021-10-18	-81.5561	33.3643
Riparian	Male	822	2021-10-18 02:00:00	-81.556	33.3643
Riparian	Male	822	2021-10-18 04:00:00	-81.5524	33.3636
Riparian	Male	822	2021-10-18 06:00:00	-81.5524	33.3657
Riparian	Male	822	2021-10-18 18:00:00	-81.5489	33.3693
Riparian	Male	822	2021-10-18 20:00:00	-81.5482	33.3694
Riparian	Male	822	2021-10-18 22:00:00	-81.5445	33.3686
Riparian	Male	822	2021-10-19	-81.5437	33.3668
Riparian	Male	822	2021-10-19 02:00:00	-81.5483	33.3669
Riparian	Male	822	2021-10-19 04:00:00	-81.5505	33.3676
Riparian	Male	822	2021-10-19 06:00:00	-81.5525	33.3652
Riparian	Male	822	2021-10-19 12:00:00	-81.5529	33.3651
Riparian	Male	822	2021-10-19 18:00:00	-81.5516	33.3653
Riparian	Male	822	2021-10-19 20:00:00	-81.5504	33.3639
Riparian	Male	822	2021-10-19 22:00:00	-81.553	33.3635
Riparian	Male	822	2021-10-20	-81.553	33.3657
Riparian	Male	822	2021-10-20 02:00:00	-81.5513	33.3673
Riparian	Male	822	2021-10-20 04:00:00	-81.5501	33.3682
Riparian	Male	822	2021-10-20 06:00:00	-81.549	33.3694
Riparian	Male	822	2021-10-20 12:00:00	-81.5512	33.3691
Riparian	Male	822	2021-10-20 18:00:00	-81.5507	33.3684
Riparian	Male	822	2021-10-20 20:00:00	-81.5484	33.3656
Riparian	Male	822	2021-10-20 22:00:00	-81.5443	33.3677
Riparian	Male	822	2021-10-21	-81.5462	33.3709
Riparian	Male	822	2021-10-21 02:00:00	-81.547	33.3702
Riparian	Male	822	2021-10-21 04:00:00	-81.5561	33.3722
Riparian	Male	822	2021-10-21 06:00:00	-81.5541	33.3693
Riparian	Male	822	2021-10-21 18:00:00	-81.5495	33.3654
Riparian	Male	822	2021-10-21 20:00:00	-81.5484	33.3656
Riparian	Male	822	2021-10-21 22:00:00	-81.5493	33.3693
Riparian	Male	822	2021-10-22	-81.5491	33.3695
Riparian	Male	822	2021-10-22 02:00:00	-81.5506	33.3717
Riparian	Male	822	2021-10-22 04:00:00	-81.5505	33.374
Riparian	Male	822	2021-10-22 06:00:00	-81.5537	33.375
Riparian	Male	822	2021-10-22 12:00:00	-81.5517	33.3762
Riparian	Male	822	2021-10-22 18:00:00	-81.549	33.3692
Riparian	Male	822	2021-10-22 20:00:00	-81.549	33.3694
Riparian	Male	822	2021-10-22 22:00:00	-81.5606	33.3699
Riparian	Male	822	2021-10-23	-81.5641	33.3725
Riparian	Male	822	2021-10-23 02:00:00	-81.5664	33.3715
Riparian	Male	822	2021-10-23 04:00:00	-81.5585	33.3693
Riparian	Male	822	2021-10-23 06:00:00	-81.5484	33.3656
Riparian	Male	822	2021-10-23 12:00:00	-81.5499	33.3688
Riparian	Male	822	2021-10-23 18:00:00	-81.5491	33.3693
Riparian	Male	822	2021-10-23 20:00:00	-81.549	33.3691
Riparian	Male	822	2021-10-23 22:00:00	-81.5467	33.3702
Riparian	Male	822	2021-10-24	-81.5451	33.3692
Riparian	Male	822	2021-10-24 02:00:00	-81.5484	33.3658
Riparian	Male	822	2021-10-24 04:00:00	-81.5485	33.3657
Riparian	Male	822	2021-10-24 06:00:00	-81.5515	33.3638
Riparian	Male	822	2021-10-24 12:00:00	-81.5515	33.3638
Riparian	Male	822	2021-10-24 18:00:00	-81.5516	33.364
Riparian	Male	822	2021-10-24 20:00:00	-81.5504	33.364
Riparian	Male	822	2021-10-24 22:00:00	-81.5467	33.3655
Riparian	Male	822	2021-10-25	-81.5484	33.3685
Riparian	Male	822	2021-10-25 02:00:00	-81.5487	33.3699
Riparian	Male	822	2021-10-25 04:00:00	-81.5479	33.3698
Riparian	Male	822	2021-10-25 06:00:00	-81.5435	33.3675
Riparian	Male	822	2021-10-25 18:00:00	-81.5463	33.3698
Riparian	Male	822	2021-10-25 20:00:00	-81.5432	33.368
Riparian	Male	822	2021-10-25 22:00:00	-81.5417	33.3655
Riparian	Male	822	2021-10-26	-81.5426	33.3661
Riparian	Male	822	2021-10-26 02:00:00	-81.549	33.3694
Riparian	Male	822	2021-10-26 04:00:00	-81.5501	33.3702
Riparian	Male	822	2021-10-26 06:00:00	-81.551	33.3733
Riparian	Male	822	2021-10-26 12:00:00	-81.5487	33.3712
Riparian	Male	822	2021-10-26 18:00:00	-81.5489	33.3695
Riparian	Male	822	2021-10-26 20:00:00	-81.5555	33.3749
Riparian	Male	822	2021-10-26 22:00:00	-81.552	33.3761
Riparian	Male	822	2021-10-27	-81.5491	33.3693
Riparian	Male	822	2021-10-27 02:00:00	-81.5489	33.3696
Riparian	Male	822	2021-10-27 04:00:00	-81.5479	33.3698
Riparian	Male	822	2021-10-27 12:00:00	-81.5502	33.3684
Riparian	Male	822	2021-10-27 18:00:00	-81.549	33.3694
Riparian	Male	822	2021-10-27 20:00:00	-81.5557	33.3727
Riparian	Male	822	2021-10-27 22:00:00	-81.5625	33.3716
Riparian	Male	822	2021-10-28	-81.5645	33.3723
Riparian	Male	822	2021-10-28 02:00:00	-81.559	33.3717
Riparian	Male	822	2021-10-28 04:00:00	-81.5489	33.3695
Riparian	Male	822	2021-10-28 06:00:00	-81.5509	33.3674
Riparian	Male	822	2021-10-28 12:00:00	-81.5518	33.3673
Riparian	Male	822	2021-10-28 18:00:00	-81.5489	33.3695
Riparian	Male	822	2021-10-28 20:00:00	-81.5526	33.3746
Riparian	Male	822	2021-10-28 22:00:00	-81.5555	33.3795
Riparian	Male	822	2021-10-29	-81.5512	33.3807
Riparian	Male	822	2021-10-29 02:00:00	-81.5468	33.3704
Riparian	Male	822	2021-10-29 04:00:00	-81.5461	33.3667
Riparian	Male	822	2021-10-29 06:00:00	-81.5489	33.3694
Riparian	Male	822	2021-10-29 12:00:00	-81.5489	33.3694
Riparian	Male	822	2021-10-29 18:00:00	-81.5492	33.3689
Riparian	Male	822	2021-10-29 20:00:00	-81.5448	33.3635
Riparian	Male	822	2021-10-29 22:00:00	-81.5423	33.365
Riparian	Male	822	2021-10-30	-81.5435	33.3683
Riparian	Male	822	2021-10-30 02:00:00	-81.5439	33.3715
Riparian	Male	822	2021-10-30 04:00:00	-81.5449	33.371
Riparian	Male	822	2021-10-30 06:00:00	-81.5463	33.3705
Riparian	Male	822	2021-10-30 12:00:00	-81.5476	33.3697
Riparian	Male	822	2021-10-30 18:00:00	-81.5511	33.3674
Riparian	Male	822	2021-10-30 20:00:00	-81.5485	33.3661
Riparian	Male	822	2021-10-30 22:00:00	-81.5459	33.3667
Riparian	Male	822	2021-10-31	-81.5434	33.3683
Riparian	Male	822	2021-10-31 02:00:00	-81.5429	33.3695
Riparian	Male	822	2021-10-31 04:00:00	-81.5437	33.3693
Riparian	Male	822	2021-10-31 06:00:00	-81.5444	33.367
Riparian	Male	822	2021-10-31 18:00:00	-81.549	33.3694
Riparian	Male	822	2021-10-31 20:00:00	-81.5525	33.3741
Riparian	Male	822	2021-10-31 22:00:00	-81.5552	33.3781
Riparian	Male	822	2021-11-01	-81.5526	33.3788
Riparian	Male	822	2021-11-01 02:00:00	-81.5545	33.3785
Riparian	Male	822	2021-11-01 04:00:00	-81.5505	33.3705
Riparian	Male	822	2021-11-01 06:00:00	-81.5476	33.3666
Riparian	Male	822	2021-11-01 12:00:00	-81.5501	33.3662
Riparian	Male	822	2021-11-01 18:00:00	-81.5485	33.3658
Riparian	Male	822	2021-11-01 20:00:00	-81.55	33.3644
Riparian	Male	822	2021-11-01 22:00:00	-81.5487	33.3658
Riparian	Male	822	2021-11-02	-81.5477	33.3656
Riparian	Male	822	2021-11-02 02:00:00	-81.5473	33.3666
Riparian	Male	822	2021-11-02 04:00:00	-81.5475	33.366
Riparian	Male	822	2021-11-02 06:00:00	-81.549	33.3694
Riparian	Male	822	2021-11-02 18:00:00	-81.5487	33.366
Riparian	Male	822	2021-11-02 22:00:00	-81.5436	33.3676
Riparian	Male	822	2021-11-11 04:00:00	-81.5475	33.3743
Riparian	Male	822	2021-11-13 02:00:00	-81.5478	33.3742
Riparian	Male	822	2021-11-14 12:00:00	-81.5442	33.371
Riparian	Male	822	2021-11-14 18:00:00	-81.5433	33.3716
Riparian	Male	822	2021-11-14 20:00:00	-81.5459	33.3728
Riparian	Male	822	2021-11-15 02:00:00	-81.5434	33.3716
Riparian	Male	822	2021-11-15 04:00:00	-81.5434	33.3715
Riparian	Male	822	2021-11-23 20:00:00	-81.5438	33.3621
Riparian	Male	822	2021-11-23 22:00:00	-81.5436	33.3615
Riparian	Male	822	2021-11-24 20:00:00	-81.5444	33.3629
Riparian	Male	822	2021-11-25	-81.5442	33.3632
Riparian	Male	822	2021-11-25 02:00:00	-81.5442	33.3631
Riparian	Male	822	2021-11-25 06:00:00	-81.5452	33.3709
Riparian	Male	822	2021-11-25 20:00:00	-81.5445	33.3657
Riparian	Male	822	2021-11-25 22:00:00	-81.5436	33.3612
Riparian	Male	822	2021-11-26	-81.5437	33.3612
Riparian	Male	822	2021-11-26 02:00:00	-81.5455	33.359
Riparian	Male	822	2021-11-26 04:00:00	-81.5496	33.3603
Riparian	Male	822	2021-11-26 12:00:00	-81.5538	33.3648
Riparian	Male	822	2021-11-26 20:00:00	-81.5449	33.3627
Riparian	Male	822	2021-11-26 22:00:00	-81.5429	33.3596
Riparian	Male	822	2021-11-27 04:00:00	-81.5436	33.3601
Riparian	Male	822	2021-11-27 12:00:00	-81.5438	33.3603
Riparian	Male	822	2021-11-27 20:00:00	-81.5435	33.361
Riparian	Male	822	2021-11-27 22:00:00	-81.5438	33.3613
Riparian	Male	822	2021-11-28	-81.5496	33.3595
Riparian	Male	822	2021-11-28 06:00:00	-81.5537	33.3647
Riparian	Male	822	2021-11-28 12:00:00	-81.5537	33.3648
Riparian	Male	822	2021-11-28 20:00:00	-81.5516	33.3643
Riparian	Male	822	2021-11-28 22:00:00	-81.5451	33.3604
Riparian	Male	822	2021-11-29	-81.5438	33.3612
Riparian	Male	822	2021-11-29 02:00:00	-81.5437	33.3612
Riparian	Male	822	2021-11-29 04:00:00	-81.5438	33.3606
Riparian	Male	822	2021-11-29 12:00:00	-81.556	33.3645
Riparian	Male	822	2021-11-29 20:00:00	-81.5566	33.3642
Riparian	Male	822	2021-11-29 22:00:00	-81.5557	33.3642
Riparian	Male	822	2021-11-30	-81.5546	33.3649
Riparian	Male	822	2021-11-30 02:00:00	-81.5535	33.3654
Riparian	Male	822	2021-11-30 04:00:00	-81.5538	33.3652
Riparian	Male	822	2021-11-30 22:00:00	-81.5565	33.3642
Riparian	Male	822	2021-12-01	-81.5574	33.3638
Riparian	Male	822	2021-12-01 12:00:00	-81.5539	33.3677
Riparian	Male	822	2021-12-01 22:00:00	-81.5494	33.3678
Riparian	Male	822	2021-12-02 02:00:00	-81.5488	33.3691
Riparian	Male	822	2021-12-03 02:00:00	-81.5566	33.3642
Riparian	Male	822	2021-12-03 04:00:00	-81.5544	33.3639
Riparian	Male	822	2021-12-03 12:00:00	-81.5537	33.3647
Riparian	Male	822	2021-12-03 18:00:00	-81.5566	33.3642
Riparian	Male	822	2021-12-03 20:00:00	-81.5566	33.3642
Riparian	Male	822	2021-12-03 22:00:00	-81.5569	33.3621
Riparian	Male	822	2021-12-04 02:00:00	-81.5534	33.3657
Riparian	Male	822	2021-12-04 04:00:00	-81.5564	33.3641
Riparian	Male	822	2021-12-04 06:00:00	-81.5563	33.3631
Riparian	Male	822	2021-12-04 12:00:00	-81.5561	33.3634
Riparian	Male	822	2021-12-04 18:00:00	-81.5564	33.3641
Riparian	Male	822	2021-12-04 20:00:00	-81.5539	33.3624
Riparian	Male	822	2021-12-04 22:00:00	-81.5585	33.3631
Riparian	Male	822	2021-12-05	-81.5567	33.3642
Riparian	Male	822	2021-12-05 02:00:00	-81.5567	33.3642
Riparian	Male	822	2021-12-05 06:00:00	-81.5533	33.3656
Riparian	Male	822	2021-12-05 20:00:00	-81.5466	33.3702
Riparian	Male	822	2021-12-06 02:00:00	-81.547	33.3755
[truncated: 53,217 more rows]
